# Supplementary material for: Serum cystatin-C and all-cause mortality in patients with hypertrophic cardiomyopathy: a retrospective cohort study
Source: PeerJ. 2025 Nov 7;13:e19631. doi: 10.7717/peerj.19631 (PMC12599373; doi:10.7717/peerj.19631)
Supplement: Supplemental Information 1 [file peerj-13-19631-s001.zip]

Archive with 2 entries (1 files):
- raw datacsv/raw data.csv
- raw datacsv/
