# Supplementary material for: Serum cystatin-C and all-cause mortality in patients with hypertrophic cardiomyopathy: a retrospective cohort study
Source: PeerJ. 2025 Nov 7;13:e19631. doi: 10.7717/peerj.19631 (PMC12599373; doi:10.7717/peerj.19631)
Supplement: Supplemental Information 1 [file peerj-13-19631-s001.zip › raw datacsv/raw data.csv]

No	sex(male=1)	age	Cystatin-c	COPD(yes=1)	TE(yes=1)	hypertension(yes=1)	diabetes(yes=1)	drinking	smoking(yes=1)	HCMfamily(yes=1)	LVOTO(yes=1)	SCDfamily(yes=1)	NYHA III/IV(yes=1)	AF(yes=1)	antiplate(yes=1)	warfarin(yes=1)	statin(yes=1)	Beta-blocker(yes=1)	ACEI/ARB(yes=1)	CCB(yes=1)	Diuretics(yes=1)	BUN	eGFR	creatinine	CKDEPI	creatinine(mg/dl)	uric acid	Triglyceride	Total cholesterol	HDL	LDL	LV	LA	IVS	LVPW	EF	time	status
1	1	36	0	0	0	0	0	0	1	0	1	0	0	2	0	0	0	1	0	0	0	10.75	65.6	110.2	73.819	1.247	538	0.83	2.8	1.05	1.77	51	47	27	26	73	7.5	1
2	2	59	1.46	0	0	0	0	0	1	0	0	0	1	1	0	0	0	0	0	0	1	5.05	66.6	77	96.121	0.871	368.6	2.03	4.84	1.44	3.17	39	45	23	18	71	0.17	1
3	2	71	2.39	0	0	0	0	0	1	0	1	0	1	1	1	0	1	1	0	0	0	13.9	24.5	177.4	79.114	2.007	737	2.4	4.53	1.73	2.23	40	35	19	13	63	1.58	1
4	2	81	1.22	1	0	1	0	0	1	0	1	1	1	1	0	0	1	0	1	0	1	8.51	65.3	74	83.716	0.837	340	1.49	5.24	1.86	3.03	40	37	19	11	60	2.08	1
5	1	27	0.98	0	0	0	0	0	1	0	1	0	0	1	0	0	0	0	0	0	0	4.3	82.9	94.6	94.624	1.07	499	0.78	3.38	1.28	1.68	42	59	26	16	77	3.83	1
6	1	73	1.16	0	0	1	0	0	3	0	0	0	1	1	1	0	1	1	1	0	1	7.8	83.4	79	84.666	0.894	363	0.93	3.17	0.76	2.09	45	46	21	9	69	3.75	1
7	1	69	1.04	0	0	1	1	0	3	0	0	0	0	1	1	0	1	1	1	1	0	4.01	179.8	41	114.018	0.464	286.2	1.26	4.83	1.5	3.05	43	35	13	12	67	6.58	1
8	1	65	1.17	0	0	1	0	0	3	0	1	0	1	1	1	0	1	1	0	0	1	6	79.2	84.3	87.201	0.954	463	1.53	4.76	0.96	3.29	45	46	20	15	67	6.42	1
9	2	52	0.84	0	0	0	0	0	1	0	0	0	0	1	0	0	0	1	0	0	0	9.35	85.1	63.6	109.246	0.719	302	1.61	4.49	1.3	2.84	34	36	23	22	67	9.67	1
10	1	84	0.99	0	0	0	0	0	1	0	0	0	0	1	0	0	0	0	0	0	0	6.83	97	67.6	83.554	0.765	354	0.45	2.11	1.17	0.94	39	38	17	12	65	5.33	1
11	2	59	1.43	0	0	1	0	0	1	0	1	0	0	1	0	0	0	1	0	0	0	7.88	64.8	78.8	95.228	0.891	375	1.12	3.63	0.85	2.38	40	42	15	11	71	7.5	1
12	2	76	1.17	1	0	0	0	1	1	0	1	0	1	1	0	0	1	0	0	0	1	5.81	65	75.2	86.12	0.851	143	1.07	5.96	2.43	3.23	42	37	16	12	82	6.08	1
13	2	63	1.36	0	0	0	0	0	1	0	1	0	0	1	0	0	0	0	0	0	0	7.97	44.9	107.1	88.949	1.212	357	0.97	3.66	1.53	1.95	46	51	18	9	73	5.42	1
14	2	74	1.22	0	0	1	0	0	1	0	0	0	1	2	0	0	0	1	1	0	0	4.67	53.3	89.7	84.12	1.015	316	2.19	4.08	0.69	2.44	49	49	16	10	65	4.67	1
15	2	75	1.26	0	0	1	1	0	1	0	0	0	0	2	1	0	1	1	1	1	0	6.63	52.9	90	83.501	1.018	354	1.67	3.8	1.02	2.45	41	37	15	10	70	7.08	1
16	2	79	1.24	0	1	0	0	0	1	0	1	0	0	1	1	0	1	1	0	0	1	5	53.1	89	81.294	1.007	348	0.68	5.24	2.54	2.37	39	34	16	10	62	3.25	1
17	2	51	1.12	0	1	0	0	0	1	1	0	1	1	2	0	1	0	1	0	0	1	11.05	42.7	116	95.849	1.312	718	0.61	3.44	0.59	2.25	56	49	8	6	33	3.58	1
18	2	74	1.12	1	0	1	0	1	2	0	1	0	1	1	0	0	0	0	0	0	0	9.53	49.3	96	83.435	1.086	296.1	0.92	4.32	2.3	1.87	40	37	17	12	69	5.58	1
19	2	61	0.9	0	0	0	0	0	1	1	0	1	1	1	0	0	0	1	0	0	1	3.86	93.5	57	107.235	0.645	269.9	2.58	3.69	0.72	2.11	46	38	16	9	49	3.08	1
20	2	77	1.12	0	0	0	1	0	1	0	1	0	1	1	0	0	0	0	0	0	1	4.46	116	45.4	105.208	0.514	144	1.85	8.33	3.43	3.97	35	35	16	12	68	6.58	1
21	2	64	0.88	0	1	0	1	0	1	0	0	0	0	2	0	1	1	0	0	0	0	7.34	64.5	78	92.326	0.882	348.3	0.77	3.74	1.7	1.96	44	46	16	10	60	5.17	1
22	1	61	1.09	0	0	1	0	0	2	0	1	1	0	2	0	1	1	1	0	0	1	5.37	77.4	87	88.552	0.984	637.6	1.22	3.49	1.4	1.78	47	50	18	13	64	3.42	1
23	2	47	0.75	0	0	0	0	0	1	0	1	0	0	2	0	1	0	1	0	0	0	3.42	122	47.4	127.67	0.536	311	1.55	2.83	0.88	1.48	42	37	16	9	72	3.08	1
24	2	73	1.11	0	0	1	0	0	1	0	1	0	1	1	1	0	1	1	0	1	0	7.45	68.9	72	89.575	0.814	406.2	1.62	4.01	1.73	1.9	45	49	17	17	73	1.92	1
25	2	59	0.92	0	0	0	0	0	1	0	1	0	0	1	0	0	0	0	0	0	0	4.3	76.8	68	101.17	0.769	160.2	0.86	3.72	1.24	2.04	42	43	20	14	69	2.58	1
26	2	67	0	0	1	1	0	0	1	0	1	0	0	2	0	1	1	0	0	0	0	8.41	46.2	103.3	86.863	1.169	452	0.9	4.67	1.62	3.13	48	57	15	12	59	8.08	1
27	2	40	0	0	0	0	0	0	1	0	0	0	0	1	0	0	0	1	0	0	0	8.8	74.5	74.8	111.168	0.846	202	1.24	4.61	1.37	2.89	45	37	22	9	65	8	1
28	2	46	1.01	0	0	0	0	0	1	0	1	0	1	2	1	0	0	1	0	0	0	4.9	75.6	72	108.283	0.814	281.7	1.87	4.22	1.02	2.1	40	50	22	10	66	3.75	1
29	2	82	1.1	1	1	1	0	0	2	0	1	0	1	2	0	1	1	1	0	0	1	10.94	36.3	123	76.55	1.391	431.2	0.77	2.54	1.43	0.94	55	49	21	9	58	1.92	1
30	1	49	0.92	0	0	0	0	0	2	0	0	0	0	1	0	0	0	1	0	0	0	6.45	102.3	71	104.734	0.803	425	0.72	4.53	1.76	2.44	44	39	19	9	68	2.33	1
31	1	73	1.64	0	0	1	0	1	2	0	0	0	1	1	0	0	0	1	1	0	1	9.79	63.3	100.3	63.783	1.135	447	0.71	3.89	1.68	2.09	61	44	15	13	58	4.67	1
32	2	43	1.15	0	0	1	0	0	1	0	1	0	0	1	0	0	0	1	0	1	0	11.45	57.2	92.8	104.158	1.05	389	1.08	3.79	1.81	1.7	50	57	18	12	69	6.67	1
33	1	67	1.06	0	0	1	1	0	1	0	0	0	0	1	1	0	0	0	1	1	1	4.27	68.9	94.6	71.445	1.07	288	0.76	3.97	1.6	2.05	44	34	13	16	78	8	1
34	1	76	1.09	1	0	0	0	1	2	0	1	0	1	1	1	0	1	1	0	0	0	11.05	95.1	70	87.132	0.792	372.2	0.99	4.51	1.84	2.47	47	38	15	9	55	2.17	1
35	1	62	1.02	0	1	1	0	0	1	0	0	0	1	1	1	0	1	1	0	0	0	5.1	79.2	85	88.753	0.962	324	0.56	1.99	0.86	0.86	39	43	25	20	63	1.58	1
36	1	47	1.31	0	0	0	0	0	3	1	0	0	0	2	0	0	0	1	0	0	0	5.3	86.4	82.8	99.688	0.937	588	0.8	3.26	0.91	1.99	40	40	22	9	61	4.25	1
37	1	74	1.59	0	0	0	0	0	2	0	1	0	1	2	1	0	0	0	1	1	1	12.78	49.1	124.7	48.682	1.411	475	1.81	4.79	1.11	3.24	44	54	20	11	75	6.67	1
38	2	74	1.49	1	0	0	0	0	1	0	0	0	0	1	1	0	1	1	0	0	0	7.46	52.6	90.7	84.01	1.026	432	0.91	4.68	2.07	2.58	43	38	16	9	68	3.5	1
39	2	77	3.21	0	0	1	0	0	1	0	0	0	1	1	0	0	0	0	0	0	0	13.54	21.6	195	74.987	2.206	367.1	1.56	4.06	1.61	1.68	43	39	21	25	55	1.5	1
40	2	80	4.7	1	0	1	0	0	1	0	0	0	1	1	0	0	0	0	0	1	0	27.02	8.4	439	66.562	4.966	569.4	1.96	5.57	2.23	2.79	39	37	19	10	74	3.83	1
41	1	63	3.25	0	0	0	0	0	3	0	0	0	0	1	1	0	1	0	0	0	1	25.5	15.4	351	15.053	3.971	663	1.31	2.81	0.96	1.44	37	40	19	13	50	0.58	1
42	1	70	2.38	0	0	1	0	0	2	0	0	0	1	2	0	0	0	1	0	0	1	16.87	64.2	99.8	65.56	1.129	586	0.81	4.31	1.11	2.76	38	44	23	9	61	2.42	1
43	1	73	1.34	0	0	0	0	0	1	0	1	0	0	1	0	0	0	1	0	0	0	6.06	79.9	82	83.377	0.928	429	1.01	4.19	1.12	2.6	50	33	13	11	58	0.08	1
44	1	68	1.13	1	0	0	0	0	2	0	0	0	1	1	0	0	0	0	0	0	1	6.28	74.9	87.8	83.988	0.993	622	0.9	4.79	1.42	2.96	62	45	19	13	40	3.67	1
45	2	48	0.75	0	0	0	0	0	1	0	0	0	0	2	0	0	1	1	0	0	0	6.49	80.1	68	109.297	0.769	518	1.59	4.35	1.61	2.27	45	44	9	8	73	1.83	1
46	1	63	2.12	0	0	0	0	1	2	0	0	0	0	1	0	0	0	0	0	0	0	12.26	10.2	502	9.768	5.679	688.9	4.07	5.85	1.15	3.49	43	43	17	13	57	1.08	1
47	2	68	1.98	0	1	0	0	0	1	0	0	0	1	2	0	1	0	1	0	0	1	17.48	28.6	156	82.064	1.765	696	1.26	2.28	0.8	1.29	38	44	21	11	33	0	1
48	1	58	1.69	0	0	0	0	0	1	0	1	0	1	2	0	1	0	0	0	0	0	9.47	46.3	137	48.623	1.55	582.9	0.78	2.92	1.36	1.49	44	43	25	17	58	0.67	1
49	1	59	3.15	0	0	0	0	1	3	0	0	0	1	1	0	0	0	1	0	0	1	13.7	16.1	342	15.977	3.869	416	0.79	4.65	1.55	2.7	40	42	21	19	69	0.25	1
50	2	76	1.08	0	0	1	1	0	1	0	1	0	1	1	1	0	1	1	0	0	0	9.01	50.8	93	82.588	1.052	435.9	4.69	5.19	1.17	2.7	36	32	23	14	64	2.83	1
51	1	40	1	0	0	0	0	1	3	0	1	0	0	1	0	0	0	1	0	0	0	9.15	69.1	103.3	77.603	1.169	397	2.97	4.88	1.04	3.19	38	32	19	10	78	0.17	1
52	1	64	1.4	1	0	1	0	0	3	0	1	0	0	1	0	0	0	1	1	0	0	5.61	64.9	100.5	67.801	1.137	500	2.04	5.99	1.22	3.85	41	37	24	18	79	3.17	1
53	1	60	1.04	0	0	0	0	0	1	0	0	0	1	2	0	1	0	0	0	0	1	7.49	79.7	85	90.008	0.962	261.4	0.46	1.79	1.14	0.61	71	49	13	7	23	2.58	1
54	2	76	1.89	0	0	1	0	0	1	1	1	0	1	2	0	0	1	1	1	0	1	14.33	43.1	107.3	81.17	1.214	276	0.98	3.49	0.9	2.28	33	54	21	13	71	3.67	1
55	2	62	1.26	0	0	1	1	0	1	0	1	0	0	2	0	1	0	0	0	0	1	9.47	67.9	75	95.158	0.848	175.3	1.29	4.52	2.03	2.13	33	31	21	13	70	3.5	1
56	1	48	1.12	0	0	0	0	0	3	0	0	0	0	1	0	0	0	0	0	0	0	4.7	115.8	64	110.059	0.724	334	2.24	3.35	0.97	1.72	42	32	21	8	69	1	1
57	2	75	0.97	0	0	0	0	0	1	0	0	0	0	1	1	0	0	0	0	0	1	6.45	74.4	67	90.952	0.758	454.5	1.12	4.72	1.94	2.66	41	50	18	11	60	4.25	1
58	2	57	1.46	0	0	0	0	0	1	0	0	0	0	2	1	0	0	1	0	0	0	5.55	140.7	40.5	126.956	0.458	355	1.07	2.85	1.3	1.3	39	56	20	10	69	2.08	1
59	2	83	1.35	1	0	0	0	0	1	0	1	0	1	1	0	0	1	0	0	1	0	10.5	43.6	104.6	77.517	1.183	368	1.01	5.33	2.11	2.58	38	21	15	11	68	0.17	1
60	1	48	1.34	0	0	0	0	0	3	0	0	0	1	1	0	0	0	1	1	0	1	10.72	43.3	150	46.749	1.697	508.5	0.94	4.71	1.23	3.18	65	54	14	9	46	2.42	1
61	1	71	0.93	0	0	0	0	1	1	0	0	0	0	1	0	0	0	0	0	0	0	4.54	92.9	72.3	89.057	0.818	289	0.76	3.54	1.87	1.38	41	36	19	11	67	0.17	1
62	1	58	1.71	1	0	0	0	1	2	0	0	0	1	1	0	0	0	0	0	0	1	10.92	62.2	106	66.323	1.199	518.2	0.79	3.3	1.1	1.9	35	40	25	13	71	0.92	1
63	2	43	0.82	0	0	0	0	0	1	1	0	1	1	1	0	0	0	1	0	0	1	8.77	74.3	74	109.33	0.837	502.2	0.74	3.56	1.04	2.59	55	31	17	11	39	4.5	1
64	2	56	0	0	0	0	0	0	1	0	0	0	0	2	0	1	0	1	0	0	1	7.13	50.9	98	94.441	1.109	403.2	1.29	3.39	1.25	1.85	32	43	19	13	67	0.25	1
65	2	73	0.93	0	0	0	0	0	1	0	1	0	0	1	0	0	0	0	0	0	0	3.57	94	55	100.048	0.622	217	1.21	3.73	1.11	1.77	40	45	20	10	73	0.67	1
66	1	33	0.98	0	0	0	0	0	2	0	1	0	1	1	0	0	0	1	0	0	0	5.19	103.1	75.6	114.209	0.855	314	0.57	3.03	0.82	2.03	42	64	32	17	73	2.08	1
67	2	75	2.43	0	0	1	0	0	3	0	0	0	1	1	0	0	0	0	0	1	0	12.33	37.3	122	80.485	1.38	554.6	1.38	4.63	1.66	2.16	28	34	21	8	67	0.08	1
68	1	25	1.17	0	0	0	0	0	1	0	1	0	0	1	0	0	0	0	0	0	0	5.4	107.3	76.7	120.064	0.868	525	0.82	3.35	1	2	29	34	21	15	77	0	1
69	1	64	3.03	0	1	1	0	0	2	1	1	0	1	1	0	0	0	0	0	0	0	13.64	38.5	158	39.249	1.787	588	1.17	3.87	1.51	1.82	34	41	25	19	71	0	1
70	2	79	1.08	0	0	0	0	0	1	0	0	0	0	1	0	0	0	0	0	0	0	5.68	82.8	60.5	92.245	0.684	179	0.87	4.57	1.37	2.89	36	39	15	15	68	0.5	1
71	2	68	1.32	0	0	1	0	0	1	0	0	0	1	2	0	0	0	1	0	0	1	4.8	67.3	74.4	91.497	0.842	176	1.43	4.67	1.2	3.18	41	38	16	15	64	0.5	1
72	2	41	0.93	0	0	0	0	0	1	0	0	0	1	2	1	0	0	1	0	0	1	7.29	49	107	103.835	1.21	430.8	1.14	2.65	0.94	1.47	42	55	26	14	68	0.08	1
73	2	73	1.34	0	0	0	1	0	1	0	1	0	1	1	1	0	1	1	0	0	0	9.78	56.1	86	85.147	0.973	445.3	1.25	4.58	1.13	3.23	46	34	19	15	60	0.67	1
74	1	18	0.95	0	0	0	0	0	3	0	0	0	1	1	0	0	0	1	0	0	0	5.26	137.9	66	134.142	0.747	347.5	1.25	3.64	1.21	1.87	32	24	28	13	74	0.17	1
75	1	50	0.91	0	0	0	0	0	3	0	0	0	0	1	0	0	0	0	0	0	0	7.01	100.6	71.8	103.526	0.812	331	1.34	5.3	1.7	3.04	46	32	25	7	71	1.08	1
76	1	61	1.24	1	0	0	1	0	2	0	1	0	0	1	0	0	0	1	0	0	0	8.38	97.8	71	96.267	0.803	345	0.66	3.07	1.82	1.21	47	45	20	11	71	2.08	1
77	2	64	1.51	1	0	0	0	0	1	0	0	0	1	1	0	0	0	0	0	0	0	5.05	62.3	80.4	91.441	0.91	282	1.29	3.85	1.45	1.85	28	34	16	16	80	2	1
78	1	25	0.91	0	0	0	0	1	3	0	0	0	1	2	0	1	0	1	0	0	0	8.05	70	111	79.059	1.256	591.8	1	3.27	0.8	2.31	34	52	19	13	73	0.5	1
79	1	48	1.32	0	0	0	0	0	1	0	0	0	1	1	0	0	0	1	1	0	1	7.6	67.6	102	74.517	1.154	236.8	0.81	3.52	1.27	2.39	42	40	17	11	53	0	1
80	1	41	0.88	0	0	0	0	1	3	1	1	0	0	1	0	0	1	1	0	0	0	4.6	109.8	68.9	112.179	0.779	335	1.69	5.92	1.49	3.96	40	45	20	15	74	0.17	1
81	2	66	1.4	0	0	0	0	0	1	0	1	0	1	1	0	0	1	1	1	0	1	13.34	151.6	37	123.618	0.419	178	5.06	3.9	0.89	2.06	28	35	22	19	72	0	1
82	1	59	1.15	0	0	0	0	0	3	0	0	0	1	1	0	0	0	1	0	0	0	6.06	117.1	61.1	103.847	0.691	344	0.3	1.26	0.71	0.35	46	36	18	12	71	2.25	1
83	2	66	1.6	0	0	1	0	0	1	0	1	0	1	2	1	0	0	1	0	1	0	5.8	60.8	81.7	89.999	0.924	429	1.13	5.04	1.85	2.95	42	44	22	9	70	1.75	1
84	1	78	0.7	1	0	0	0	1	2	0	0	0	1	1	1	0	1	1	0	1	1	6.14	119.2	57.3	93.303	0.648	210	0.81	3.3	0.74	1.8	36	36	16	11	67	0.17	1
85	1	73	1.19	1	0	0	0	0	1	0	0	0	1	2	0	0	0	0	0	0	0	3.43	102.6	66	91.153	0.747	295.1	0.65	3.8	1.6	2	40	47	16	17	50	0.25	1
86	1	67	1.55	0	0	0	0	1	2	0	1	0	1	1	0	0	0	1	1	0	1	11.38	114.4	61	98.23	0.69	390.5	1.57	5.42	0.6	2.2	37	34	28	19	74	0.42	1
87	1	50	3.51	0	0	0	0	0	1	0	0	0	1	1	0	0	0	1	0	0	1	12.74	31	199	32.76	2.251	374.5	1.12	3.08	0.99	1.84	43	42	20	18	39	0.83	1
88	2	35	1.06	0	0	0	0	0	1	0	0	0	1	2	1	1	0	1	0	0	1	5.01	140.8	44.1	143.042	0.499	606	0.69	2.65	0.7	1.7	30	64	19	10	70	0.08	1
89	1	87	2.13	0	0	1	0	0	1	0	1	0	1	2	0	0	0	0	0	0	0	17.7	33.2	170	30.56	1.923	396.2	0.62	2.46	0.89	1.2	31	32	14	10	60	0.25	1
90	1	68	1.3	0	0	0	0	0	1	0	0	0	0	2	0	1	0	1	1	0	0	5.95	77.7	85	85.09	0.962	435	1.19	3.63	1.04	2.35	50	65	15	9	60	4.83	1
91	1	68	0.7	0	0	0	0	0	1	0	1	0	0	1	0	0	0	1	1	0	1	2.82	77.7	85	85.09	0.962	276	0.94	3.44	1.55	1.43	46	39	17	9	69	3.58	0
92	1	54	1.09	0	0	0	0	1	2	0	1	0	1	1	1	0	1	1	0	0	0	5.1	82.6	84	94.369	0.95	330	0.64	5.51	1.54	3.39	44	49	21	13	70	3.67	0
93	2	46	1.36	0	0	0	0	0	1	0	1	0	1	1	0	0	0	1	0	0	0	5.69	69	78	104.77	0.882	314	1.04	3.36	1.04	1.7	40	39	17	9	73	4.33	0
94	1	53	1.13	0	0	0	0	0	2	0	1	0	0	1	0	0	0	1	0	0	0	5.6	60	111.2	64.818	1.258	421	1.04	4.67	1.32	3.05	41	52	28	13	62	5.75	0
95	2	78	0.57	0	0	0	0	0	1	0	1	0	0	1	0	0	0	0	0	0	0	12.86	84.2	59.8	93.346	0.676	204	1.08	2.9	0.96	1.66	40	41	15	11	60	10	0
96	1	60	1.06	0	1	1	1	0	2	0	1	0	0	1	1	0	0	1	1	1	0	3.71	80	84.8	90.124	0.959	285	0.92	3.72	1.46	1.82	43	40	15	11	74	6.75	0
97	1	64	1.31	0	0	1	0	0	3	0	1	0	0	1	0	0	1	1	1	0	0	4.9	80.9	83	88.389	0.939	325	0.73	2.6	0.74	1.54	43	38	20	11	72	0.42	0
98	2	68	1.01	0	0	0	0	0	1	0	1	0	0	1	0	0	1	1	0	0	0	5.53	64.7	77	90.232	0.871	270	1.18	6.49	1.61	4.15	37	35	25	8	72	4.17	0
99	2	57	0.87	0	1	0	0	0	1	0	1	0	0	1	0	1	0	0	0	0	1	4.8	76.1	69	101.95	0.781	464	1.96	4.47	1.38	2.12	44	44	16	12	70	5.08	0
100	2	48	0.88	0	0	1	0	0	1	0	1	0	0	1	0	0	1	1	0	1	0	5.85	77.9	69.7	108.206	0.788	422	2.4	5.26	1.28	3.36	38	34	23	11	68	1.83	0
101	1	60	0.93	0	0	0	0	1	2	0	1	0	1	1	0	0	0	1	0	0	1	4.2	105	67	99.271	0.758	472	2.35	3.74	0.98	2.04	49	40	14	9	60	4.08	0
102	2	64	0.97	0	0	1	0	0	1	0	1	0	1	1	0	0	0	1	0	0	1	7.9	78.2	66	98.85	0.747	401	1.7	4.06	1.44	2.06	43	37	21	14	78	0.33	0
103	1	57	0.99	1	0	1	0	1	3	0	1	0	0	1	0	0	1	0	0	1	1	3.9	152.2	49	115.329	0.554	453	0.95	4.5	1.95	2.27	38	35	15	13	68	1.08	0
104	2	51	0.85	0	0	0	0	0	1	0	1	0	0	1	0	0	0	1	0	0	0	6.41	74.8	71.4	104.864	0.808	363	1.44	4.4	1.67	2.43	50	40	20	12	73	0.08	0
105	2	54	0.79	0	0	1	0	0	1	1	1	0	0	1	0	0	0	0	1	0	1	5.56	92.1	59	111.097	0.667	255	1.27	5.33	2.44	2.33	41	36	20	10	67	4.92	0
106	2	69	1.41	0	0	0	0	0	1	0	1	0	0	2	0	1	1	1	0	0	1	9.8	67.5	74	91.079	0.837	551	2.39	6.39	1.41	4.18	39	48	21	13	65	4.5	0
107	1	57	1.15	0	0	0	0	0	1	0	1	0	0	1	0	0	0	1	0	0	0	3	73.6	92	79.233	1.041	301.5	0.98	4.61	1.37	3.13	44	41	17	12	69	7.67	0
108	2	60	0.95	0	0	0	1	0	1	0	1	0	0	1	0	0	1	1	0	0	0	5	99.9	54	110.421	0.611	333	0.64	2.83	1.31	1.41	47	40	18	10	72	3.75	0
109	2	77	1.18	0	0	1	1	0	1	0	1	0	0	1	1	0	1	1	0	0	0	8.57	74.3	66.8	89.78	0.756	326	2.17	5.1	1.22	2.99	45	45	22	16	63	0.42	0
110	1	67	1.27	1	0	1	0	1	2	0	1	0	1	1	0	0	0	0	0	0	0	9	104.4	66	95.077	0.747	306.5	3.14	5.31	1.64	2.82	44	38	19	9	64	4.42	0
111	1	25	0.86	0	0	0	0	0	3	0	1	0	1	1	0	0	0	1	0	0	0	5.83	103.4	79.2	118.507	0.896	364	0.96	3.17	1.24	1.65	41	42	32	12	73	0	0
112	2	84	1.59	1	0	1	0	0	3	0	1	0	1	1	1	0	1	1	1	0	0	10.54	43.6	104.4	76.99	1.181	335.8	2.31	3.07	0.94	1.65	39	24	16	8	76	10.08	0
113	2	72	1.01	0	0	1	0	0	1	0	1	0	0	1	0	0	0	1	0	0	0	3.78	72.5	69	91.754	0.781	261	2.07	4.37	1.01	2.85	49	47	19	13	70	4.92	0
114	2	65	1.39	0	0	1	0	0	1	0	1	0	1	1	0	0	0	1	0	0	0	9.69	51.2	95	88.989	1.075	657.6	1.09	3.24	1.66	1.31	46	44	17	10	64	0.08	0
115	2	52	1.2	0	0	1	1	0	1	1	1	0	0	1	0	0	0	1	0	1	1	5.6	73.8	72	103.814	0.814	414	0.61	3.98	1.08	2.65	37	30	15	10	60	5.42	0
116	1	44	0.95	0	0	0	0	0	3	0	1	0	1	2	0	1	0	1	0	0	1	6.51	93.5	78.2	104.228	0.885	591	0.97	4.62	1.62	2.59	42	50	24	10	76	5.08	0
117	2	83	1	0	0	1	0	0	1	0	1	0	1	1	0	0	0	1	1	0	0	5.9	87.9	57	91.88	0.645	338	1.09	4.89	1.64	2.9	48	41	18	12	62	1.17	0
118	2	61	1.18	0	0	1	0	0	1	0	1	0	0	1	0	0	0	1	0	0	1	8.15	77.6	67	100.351	0.758	408.1	2.72	4.98	1.19	2.99	48	56	17	10	66	5	0
119	2	66	1.18	0	0	1	0	0	1	0	1	0	0	1	1	0	1	1	1	1	0	6.32	56.5	87	89.317	0.984	420	1.39	5.01	1.47	2.87	44	45	19	17	48	0.08	0
120	2	49	0.77	0	0	0	0	0	1	0	1	0	0	1	0	0	0	1	0	0	0	0.87	101.3	55.3	118.109	0.626	337	1.42	4.78	1.59	2.98	33	27	16	12	76	6.17	0
121	1	50	1.2	0	0	0	0	1	3	0	1	0	0	1	1	0	1	1	0	0	0	5.39	71.9	96	79.076	1.086	398	1.98	4.44	0.85	2.83	41	39	21	11	64	4.08	0
122	1	65	0.78	0	1	1	0	0	3	0	1	0	0	1	1	0	1	1	0	0	0	8.69	75.4	88	85.705	0.995	335.7	0.64	2.42	1.5	0.83	41	26	20	8	72	3.42	0
123	1	51	0.85	0	0	1	0	0	2	0	1	0	1	1	0	0	0	1	0	0	0	4.85	87.9	80.4	98.098	0.91	353	1.67	4.11	1.02	2.21	48	44	17	14	65	5.08	0
124	2	65	1.01	0	0	1	0	0	1	0	1	0	1	1	0	0	1	1	1	0	0	6.5	92.3	57	104.264	0.645	347.3	1.11	3.32	1.32	1.71	48	52	18	11	64	4	0
125	1	42	0	0	0	0	0	1	3	0	1	0	0	1	0	0	1	1	0	0	0	4.1	100.6	74	108.154	0.837	434	2.49	5.25	0.87	3.27	44	37	20	9	73	4.25	0
126	1	18	0.72	0	0	0	0	0	1	0	1	0	0	1	0	0	0	1	0	0	0	5.69	81.6	104	89.921	1.176	290	0.54	2.3	1.23	0.98	40	32	34	10	68	4.5	0
127	2	49	1.1	0	0	0	0	0	3	0	1	0	0	1	0	0	0	1	0	0	0	9	79.2	68.4	108.243	0.774	262	0.53	3.89	1.66	1.83	43	40	20	13	76	1.17	0
128	2	72	0.82	1	0	1	1	0	1	0	1	0	0	1	0	0	0	0	0	1	0	6.5	100.5	52	103.108	0.588	299	0.55	5.07	1.79	2.82	45	35	16	10	72	4.33	0
129	2	63	1.05	0	0	1	0	0	1	0	1	0	0	1	0	0	1	1	1	0	0	9.9	60.8	82.3	91.831	0.931	426	1.76	6.56	1.58	4.34	42	48	24	16	70	6.08	0
130	1	60	0.92	0	0	0	0	0	1	0	1	1	0	1	0	0	0	1	0	0	0	8.32	64.6	102	68.493	1.154	428	1.26	4.08	1.22	2.36	40	43	23	11	66	5.08	0
131	2	18	0.87	0	0	0	0	0	1	0	1	0	0	1	0	0	0	0	0	0	0	4.19	202.8	36.5	174.217	0.413	301	0.9	5.88	2.7	2.72	38	49	12	12	59	9.33	0
132	1	64	0.94	0	0	0	0	0	2	0	1	0	0	1	0	0	0	1	0	0	0	5.9	70.2	93.9	73.632	1.062	297	0.81	4.67	1.28	2.87	39	34	13	12	73	4.92	0
133	2	68	1.05	0	0	0	0	0	1	1	1	0	1	2	0	0	0	1	1	0	0	5.49	76.7	66.4	95.901	0.751	373	1.75	2.73	1.29	0.88	37	38	20	13	77	4.25	0
134	2	69	1.11	0	0	1	0	0	1	0	1	0	0	1	0	0	1	1	0	1	0	7.03	74.4	68	94.307	0.769	445.7	1.15	2.63	1.13	1.13	58	47	16	16	63	0	0
135	1	67	0.97	0	1	1	0	0	3	0	1	0	0	1	1	0	1	0	0	0	0	5.98	70.3	93	72.926	1.052	467	4.3	5.06	0.83	2.72	43	32	18	10	67	5.75	0
136	2	39	9.49	0	0	0	0	0	1	0	1	0	1	1	0	0	1	1	0	0	0	28.98	3	1202	78.6	13.597	542	12.24	4.6	0.54	0.19	45	32	16	12	72	4.33	0
137	1	64	1.33	0	0	1	0	0	1	0	1	0	0	1	1	0	1	1	0	0	0	11.4	71.8	92	75.431	1.041	525	1.1	4.28	1.31	2.59	45	40	22	10	60	5.5	0
138	1	42	0.71	0	0	0	0	0	1	0	1	0	0	2	0	0	0	1	0	0	0	4.18	108.2	69.5	110.985	0.786	349.3	1.06	3.24	1.04	1.92	40	40	18	12	76	10.08	0
139	1	50	5.88	0	0	0	1	1	3	0	1	0	0	1	0	0	0	0	0	0	0	20.6	6.6	763	6.452	8.631	418	1.81	4.37	1.1	2.05	46	30	21	12	70	0.08	0
140	1	24	0.86	0	0	0	0	0	1	0	1	0	0	1	1	0	0	0	0	0	0	3.93	124.3	68	127.081	0.769	537.6	0.57	2.8	1.46	1.22	40	31	17	17	73	5.83	0
141	2	32	1.1	0	0	0	0	0	1	0	1	0	1	1	0	0	0	0	0	0	0	7.46	88.5	67	123.025	0.758	496	0.93	2.34	0.55	1.46	39	52	22	13	67	5.58	0
142	1	49	0.94	0	0	0	0	1	3	0	1	0	0	1	1	0	0	1	0	0	0	4.7	100.6	72	104.15	0.814	410	0.76	4.24	1.21	2.77	48	41	22	9	70	4.08	0
143	1	28	0.99	0	0	0	0	0	1	0	1	0	0	1	0	0	0	1	0	0	0	6.13	111	73	119.981	0.826	542.4	4.26	3.69	0.99	1.54	49	47	16	11	70	0.08	0
144	1	56	1.08	0	0	0	0	1	3	0	1	0	1	1	0	0	0	0	0	0	0	7	89.8	77.6	96.116	0.878	345	0.84	5.72	1.55	3.85	58	51	17	12	75	4.92	0
145	1	63	1.53	0	0	1	0	1	3	0	1	0	0	1	0	0	1	1	0	0	0	5.5	56.3	114	58.614	1.29	389	1.06	3.03	1.09	1.57	46	33	15	10	71	4.92	0
146	1	71	0.9	0	0	1	0	1	3	0	1	1	0	1	0	0	1	1	0	1	0	3.5	135.9	52	101.999	0.588	277	0.85	3.04	1.23	1.58	47	45	21	13	70	4.5	0
147	1	60	1.03	0	0	1	0	0	1	0	1	0	1	1	0	0	0	1	0	0	0	8.82	93.6	74	95.308	0.837	494.5	0.71	4.83	1.71	2.92	42	36	17	9	78	5	0
148	1	59	1.13	0	0	1	0	1	3	0	1	0	1	1	0	0	1	1	1	1	0	7.56	85.5	80.3	92.821	0.908	482	0.98	3.67	0.85	2.23	52	49	17	14	62	3.83	0
149	2	61	0	0	0	1	0	0	1	0	1	0	0	1	0	0	0	0	0	0	0	7.97	63.2	80	93.45	0.905	343	1.01	6.43	2.54	3.9	41	34	18	11	71	10.5	0
150	1	73	0.99	0	0	1	1	0	1	0	1	0	1	2	0	1	1	0	1	1	0	6.52	70.1	91.8	71.058	1.038	414	1.52	5.04	1.08	3.38	48	46	26	21	63	5.5	0
151	1	66	1.1	0	0	1	0	0	1	0	1	0	0	1	0	0	1	1	1	0	0	8.91	62.7	103	64.917	1.165	416	2.14	3.51	1.06	1.6	44	37	15	10	68	4.75	0
152	1	66	0.88	0	0	0	0	0	1	0	1	0	0	1	0	0	1	1	1	0	0	4.8	103.5	66.7	95.329	0.755	176	1.24	4.58	0.91	3.24	37	35	23	12	69	8.5	0
153	2	72	1.12	0	1	1	1	0	3	0	1	0	1	1	1	0	1	0	0	1	0	8.54	74.5	67.4	92.688	0.762	237	2.49	6.03	1.19	3.71	29	48	19	12	74	8.25	0
154	1	58	0.97	0	1	1	0	0	3	0	1	0	0	1	0	0	0	1	1	0	0	5.24	73.3	92	78.679	1.041	327.9	3.01	4.19	1.94	2.43	43	28	19	11	75	8.17	0
155	2	74	0	0	0	0	1	0	1	0	1	0	1	2	0	0	0	1	0	0	1	6.7	69.7	71.1	89.401	0.804	304	1.01	3.33	1.4	1.65	41	43	17	15	59	10.75	0
156	1	62	0.93	0	0	0	0	0	1	0	1	0	1	1	0	0	0	1	0	0	1	5.5	1866.4	5.5	273.901	0.062	84	1.1	4.57	1.25	2.98	45	42	18	13	70	3.08	0
157	1	52	1.05	0	0	0	0	0	2	0	1	0	1	1	0	1	0	0	0	0	0	6.3	69.7	98	76.022	1.109	406	1.59	3.9	0.74	2.43	45	42	21	9	65	2.5	0
158	2	74	0	0	0	0	0	0	1	0	1	0	1	1	0	0	0	0	0	0	0	3.64	65.7	74.8	87.55	0.846	270	1.02	5.24	2.42	2.38	31	44	30	14	75	1.67	0
159	2	38	0.59	0	0	0	0	0	1	0	1	0	0	1	0	0	0	0	0	0	0	6.02	109.4	54.1	128.789	0.612	246	0.45	4.13	1.98	2.19	45	53	20	9	66	10.17	0
160	2	78	1.64	0	0	1	0	0	1	0	1	0	0	2	0	0	1	1	0	0	0	8.6	37.7	120	78.967	1.357	294	1.3	2.52	1.28	0.96	54	44	20	13	70	3.42	0
161	2	53	1.11	0	0	0	0	0	1	0	1	0	0	1	0	0	0	0	0	0	0	5.6	62.4	83	98.412	0.939	301	1.37	6.44	1.37	4.16	36	46	25	14	65	4.83	0
162	2	77	2.5	0	0	1	0	0	1	0	1	0	0	1	1	0	1	1	0	0	0	16.54	23.4	182	75.615	2.059	527.5	2.43	3.42	0.85	1.83	47	41	21	11	63	5.17	0
163	1	44	0.66	0	0	0	0	0	1	0	1	0	1	1	0	0	0	0	0	1	0	4.48	131.8	58.1	117.804	0.657	308	1.45	3.47	0.94	1.88	44	48	24	11	67	8.5	0
164	2	64	0.85	0	0	1	0	0	1	0	1	0	1	1	0	0	0	1	0	0	0	6.25	84.1	62	101.466	0.701	313.4	1.39	5.37	1.74	3.08	45	37	19	14	58	5.25	0
165	2	18	0.91	0	0	0	0	0	1	0	1	0	0	1	0	0	0	1	0	0	0	5.7	139.4	50	153.052	0.566	349	1	4.18	1.47	2.18	32	44	24	8	76	4.17	0
166	2	85	1.22	0	0	1	1	0	1	0	1	0	0	1	0	0	1	0	0	0	0	6.19	48.7	94.7	77.361	1.071	396	0.56	5.44	2.29	2.94	36	41	24	17	68	1.75	0
167	2	73	0.8	0	1	1	0	0	1	0	1	0	0	2	1	0	1	0	0	1	0	7.95	74.8	67	92.238	0.758	299.1	2.09	4.32	0.88	3.35	47	54	19	11	68	9.33	0
168	2	68	0.79	0	0	0	0	0	1	0	1	0	0	1	1	0	1	1	0	0	0	5.5	83.2	61.9	98.713	0.7	258	0.86	4.93	2.34	2.53	40	38	18	10	76	3.5	0
169	2	68	0.87	0	0	0	0	0	1	0	1	0	1	1	1	0	0	1	0	0	1	4.15	89.7	58	101.382	0.656	131.6	0.87	3.89	1.28	2.36	36	42	21	13	76	7.33	0
170	2	49	0.9	0	0	0	0	0	1	0	1	0	0	1	0	0	0	1	0	0	0	4.59	94.7	58.6	115.354	0.663	248	1.12	4.72	1.44	2.94	40	47	19	11	76	1.75	0
171	2	59	1.09	0	0	1	0	0	1	0	1	0	1	1	1	0	1	0	1	1	1	9.66	59.1	85.3	94.04	0.965	406	1.57	4.47	1.85	2.21	48	38	19	10	66	7.92	0
172	1	41	1.2	0	0	0	0	0	1	0	1	1	1	1	0	0	0	1	0	0	0	7.18	60.8	115	67.711	1.301	474.6	1.47	4.44	0.99	2.91	47	50	19	15	73	5	0
173	2	40	0.97	0	0	0	0	0	1	1	1	0	1	1	0	0	0	1	0	0	0	6.25	73.7	75.5	110.739	0.854	289	1.33	5.07	1.14	3.51	37	42	21	12	65	7.83	0
174	1	51	1.07	0	0	0	0	1	2	0	1	0	0	1	0	0	0	0	0	0	0	4.83	115.6	63.4	108.195	0.717	460	1.73	5.1	1.38	3.21	50	46	16	11	70	9.42	0
175	1	47	1.01	0	0	0	0	0	2	0	1	0	0	1	0	0	0	1	0	0	0	6.59	83.8	85	98.615	0.962	408	2.97	4.3	0.94	2.7	38	34	27	12	72	2.33	0
176	2	19	0.94	0	0	0	0	0	1	0	1	0	0	1	0	0	0	1	0	0	0	4.36	97	67.8	134.136	0.767	333	0.66	3.36	1.45	1.69	34	36	28	13	73	7.92	0
177	2	77	2.24	0	0	1	0	0	1	0	1	0	1	1	0	0	0	1	0	0	0	13.5	30.7	143.6	77.816	1.624	434	0.57	3.9	1.8	1.79	43	47	21	13	75	0.5	0
178	2	63	1.04	0	0	0	0	0	1	0	1	0	0	1	0	0	1	1	0	0	0	6.86	69.8	73	95.518	0.826	274.1	6.37	4.32	0.69	2.1	46	38	17	10	68	6.67	0
179	2	44	0.94	0	0	0	0	0	1	0	1	0	0	1	0	0	0	1	0	0	1	5.31	72.9	74.9	108.036	0.847	393	0.59	4.71	1.64	2.75	37	45	24	13	70	8	0
180	2	59	0.91	0	0	0	0	0	1	0	1	0	1	1	0	0	0	1	0	0	0	6.5	78.4	66.8	101.881	0.756	310	1.25	4.87	1.78	2.92	46	47	25	12	66	9.58	0
181	1	29	0.91	0	0	0	0	0	2	0	1	0	0	1	0	0	0	1	0	0	0	3	119.2	68.2	122.564	0.771	398	2.81	5.44	1.12	3.58	47	46	28	11	67	5.67	0
182	2	41	0.67	0	0	0	1	0	1	0	1	0	0	1	0	0	0	1	0	0	0	4.08	133.9	44.8	136.245	0.507	281	1.36	4.49	1.27	2.6	38	36	17	10	74	8.17	0
183	1	40	0.86	0	0	0	0	0	1	0	1	0	1	1	0	0	0	1	0	0	0	5.76	95.5	78.1	107.298	0.883	392	2.53	4.91	1.26	3.01	40	37	20	8	65	9.75	0
184	2	55	1.04	0	0	0	0	0	1	0	1	1	0	1	0	0	0	1	0	0	0	4.3	78.5	67.6	104.276	0.765	280	2.52	4.32	1.42	2.25	43	45	16	11	70	7.17	0
185	1	54	1.08	0	0	0	0	0	3	1	1	1	1	1	0	0	0	1	0	0	0	8.45	83.7	83	94.821	0.939	410.5	3.65	6.27	1.05	3.99	42	37	22	10	71	7.75	0
186	1	73	1.14	0	0	1	0	0	1	0	1	0	1	2	0	1	0	1	0	0	0	6.45	56.3	111	56.431	1.256	427.2	1.42	3.21	1.14	1.66	43	50	23	12	70	6.5	0
187	2	65	0.87	0	0	1	1	0	1	0	1	0	0	1	0	0	0	1	0	0	0	6.12	83.8	62	100.756	0.701	400.4	0.97	3.5	1.03	2.33	40	54	23	14	65	6.08	0
188	1	38	0.69	0	0	1	0	0	1	0	1	0	0	1	0	0	0	1	0	0	0	4.98	89.6	83.3	105.962	0.942	394	1.25	3.78	1.04	2.22	43	36	21	9	71	10.25	0
189	2	33	0.33	0	0	0	0	0	1	0	1	0	0	1	0	0	0	1	0	0	0	3.24	97.1	61.5	126.524	0.696	351	2.26	4.34	0.96	2.82	37	36	22	10	75	7.58	0
190	1	45	0.82	0	0	0	0	0	1	0	1	0	1	1	0	0	0	0	0	1	0	5.34	88.9	81.4	101.817	0.921	414	2.01	3.93	0.84	2.54	41	43	24	11	66	1.17	0
191	1	44	0.93	0	0	0	0	0	3	0	1	0	0	1	0	0	0	0	0	1	0	5.49	104.5	71	108.478	0.803	311.8	1.55	4.75	1.17	2.94	38	41	17	12	64	4.25	0
192	1	56	1.12	0	0	0	0	0	2	1	1	0	0	1	0	0	0	1	0	0	0	6.21	71.4	94.7	77.098	1.071	482	1.87	5.2	1.03	2.46	40	40	18	12	77	8.42	0
193	1	54	1.14	0	0	1	0	1	3	0	1	0	0	1	0	0	0	1	0	0	0	3.87	107.2	67	103.545	0.758	306.5	1.86	4.53	1.33	2.8	45	45	17	12	69	6.75	0
194	2	57	0.91	0	0	0	0	0	1	0	1	0	0	1	1	0	0	1	0	0	0	5.19	74.8	70	101.366	0.792	200.2	1.2	6.03	1.73	3.57	37	38	19	8	73	8.33	0
195	1	32	0.92	0	0	0	0	0	3	0	1	0	0	1	0	0	0	1	0	0	0	4.3	111.7	70.9	118.079	0.802	417	1.86	4.82	1.11	3.11	39	48	21	13	70	0.67	0
196	1	62	1.01	0	0	0	0	1	2	0	1	0	1	1	0	0	1	1	0	0	0	5.83	79.2	85	88.753	0.962	430.6	2.45	3.98	0.78	2.52	44	37	17	12	65	0.92	0
197	2	70	1.11	0	0	1	0	0	1	0	1	0	0	2	0	0	0	0	1	0	0	4.5	77.1	65.8	94.927	0.744	298	0.77	4.97	1.98	2.87	42	45	19	13	72	7.33	0
198	1	52	0.83	0	0	0	0	0	3	0	1	0	1	1	0	0	0	1	0	0	0	6.01	99.1	72.2	101.824	0.817	322	1.93	4.03	0.88	2.11	48	35	27	11	66	8	0
199	2	70	1.32	0	0	1	0	0	1	0	1	0	0	1	0	0	0	1	0	0	0	5.16	64.1	77.2	88.89	0.873	321	2.43	3.37	1.03	1.66	40	40	22	15	78	6.83	0
200	2	18	0.71	0	0	0	0	1	1	0	1	0	1	1	0	0	0	1	0	0	0	5.47	122.7	56.4	145.702	0.638	245	1.05	2.83	1.02	1.53	36	33	32	19	84	7.75	0
201	2	63	1.08	0	0	0	0	0	1	0	1	0	1	1	1	0	0	1	0	0	0	6.16	77.9	66.4	99.329	0.751	310	2.27	6.2	1.13	4.33	45	49	25	16	74	6.75	0
202	2	71	1.16	0	0	1	0	0	1	0	1	0	0	1	0	0	1	1	0	1	0	4.7	99.5	52.6	103.331	0.595	337	1.41	5.11	1.7	3.09	42	35	17	13	68	6.92	0
203	2	42	0.9	0	0	0	0	0	1	0	1	0	0	1	0	0	0	1	0	0	0	5.76	70	78.2	107.606	0.885	343	1.28	4.43	1.04	3.07	39	45	18	9	76	6.17	0
204	1	50	1.15	0	0	0	0	1	2	0	1	0	0	1	0	0	0	1	0	0	0	8.26	82.8	85	96.558	0.962	347	0.92	4.27	0.97	3.01	40	48	20	12	65	9.58	0
205	2	22	0.86	0	0	0	0	0	1	1	1	0	0	1	0	0	0	1	0	0	0	3.82	76.7	81	122.723	0.916	266.6	0.61	4.09	2.11	1.92	32	56	33	12	74	6.17	0
206	1	34	0.93	0	0	0	0	0	2	0	1	0	1	1	0	0	1	1	0	0	0	6.01	93.3	82	109.654	0.928	323.1	1.1	5.48	1.79	3.72	34	42	24	13	74	1.67	0
207	2	78	1.19	1	0	0	0	0	1	0	1	0	0	1	0	0	0	1	0	0	0	4.1	122.5	43.2	106.634	0.489	205	0.81	3.11	1.48	1.35	39	34	15	9	68	6.67	0
208	2	63	1.05	0	0	0	0	0	1	0	1	0	0	1	0	0	0	1	0	0	0	5.34	87.6	60	103.53	0.679	320.2	2.37	4.57	1.37	2.81	45	38	16	12	71	6.08	0
209	2	41	0.84	0	0	0	0	0	1	0	1	0	1	1	0	0	0	1	0	0	1	3.39	72.7	76	109.648	0.86	220	1.38	4.46	1.22	2.72	45	50	17	10	76	6.08	0
210	1	28	1.09	0	0	0	0	1	3	0	1	0	0	1	0	0	0	1	0	0	0	5.1	98.7	80.8	115.091	0.914	390	0.82	1.97	1.03	0.69	32	42	20	8	64	3.08	0
211	2	46	0.84	0	0	0	0	0	1	0	1	0	1	1	0	0	1	1	0	0	0	5.78	94.8	59.2	117.303	0.67	309	2	5.8	1.09	4.13	45	45	31	14	53	6.83	0
212	1	49	1	0	0	1	0	0	1	0	1	0	0	1	0	0	1	1	0	1	0	6.14	1724.2	6.14	287.183	0.069	506	2.06	6.26	1.69	3.9	45	41	16	10	57	7.75	0
213	1	66	1.29	0	0	0	0	0	3	0	1	0	0	1	0	0	0	1	0	0	0	6.73	55.7	114	57.391	1.29	433.3	1.15	5.49	1.52	3.78	41	54	18	11	64	1	0
214	1	72	1.28	0	0	0	0	0	1	0	1	0	0	1	1	0	0	1	0	0	0	7.14	50.1	123.1	50.143	1.393	412	0.63	3.8	1.2	2.44	39	47	22	12	71	9.5	0
215	1	30	1.15	0	0	0	0	1	1	0	1	0	0	1	0	0	0	1	0	0	0	5.48	95.7	82	112.779	0.928	277.9	1.86	4.08	1.02	2.66	40	33	32	12	74	6.83	0
216	2	61	0.81	1	0	0	0	0	1	0	0	0	0	2	1	0	0	0	1	1	1	5.23	95.5	56	108.066	0.633	230.2	1.46	4.1	1.27	2.24	60	32	10	10	66	7.75	0
217	1	34	0.9	0	0	1	0	1	3	0	0	0	0	1	0	0	1	1	1	1	0	6.25	65.1	112	73.437	1.267	488.9	1.76	4.43	1.01	2.89	53	50	14	11	60	4.58	0
218	1	70	1.15	0	0	0	0	0	1	0	0	0	0	2	0	0	1	1	0	0	0	5.8	64.1	100	65.42	1.131	370	1.75	4.18	0.93	2.69	49	35	13	9	74	7.75	0
219	1	77	1.11	0	0	0	0	0	1	1	0	0	0	1	0	0	0	0	0	0	0	5.7	79	82	81.067	0.928	309	0.66	3.62	1.72	1.63	49	59	17	10	72	5.67	0
220	1	48	1.03	0	0	0	0	0	2	0	0	0	0	1	0	0	0	1	0	0	0	3.72	67.6	102	74.517	1.154	356.9	1.35	5.78	1.85	3.53	47	43	15	11	60	6.58	0
221	1	49	0.73	0	0	0	0	0	1	0	0	0	1	1	1	0	0	1	0	0	1	7.12	107.5	68	106.613	0.769	262.8	1.64	5.57	1.21	3.88	46	37	19	10	70	6.92	0
222	1	65	0.79	0	0	0	0	0	2	1	0	0	0	1	0	0	0	1	1	0	0	6.47	84.2	80	89.111	0.905	323.1	1.98	4.6	1.3	2.56	43	30	19	9	73	3	0
223	1	76	1.72	0	1	1	0	0	2	0	0	0	0	1	0	0	1	0	0	1	0	13.02	35.1	166.2	33.93	1.88	42	0.94	4.22	0.89	2.83	43	47	17	13	63	1.83	0
224	1	47	1.94	0	0	1	0	0	3	0	0	0	0	1	0	0	0	0	0	0	0	12.23	33.3	189	35.607	2.138	633	1.32	5.64	1.08	4	39	38	13	12	71	7.92	0
225	2	35	0.87	0	0	0	0	0	3	0	0	0	1	1	1	0	0	1	0	0	0	5.7	63.4	88	110.897	0.995	392	2.01	4.17	0.99	2.64	37	35	18	15	67	5.67	0
226	1	28	0.95	0	0	0	0	1	1	1	0	0	0	1	0	0	0	1	0	0	0	3.56	91.2	86.5	111.887	0.979	345	0.59	3.4	2.01	1.23	40	31	21	10	70	6.58	0
227	2	46	1.35	0	0	0	0	0	3	0	0	0	1	2	0	1	0	1	0	0	1	10.54	72.2	75	106.477	0.848	451.7	0.75	3.2	1.21	1.71	39	48	25	8	73	3.92	0
228	2	53	0.88	0	0	0	0	0	1	0	0	0	0	2	0	0	0	0	0	0	0	6.29	90.7	60	111.064	0.679	287	0.82	4.8	1.52	3.07	39	30	19	8	72	5.25	0
229	1	46	1.47	0	0	1	0	1	3	1	0	0	1	1	0	0	0	1	1	0	0	13.2	57	119.2	62.628	1.348	474	0.99	6.5	4.01	2.48	40	45	21	13	53	7.92	0
230	1	41	0.99	0	0	0	0	1	1	0	0	0	0	1	0	0	0	0	0	0	0	4.64	85	86	102.381	0.973	312.1	2.69	4.28	1.12	2.48	44	31	17	10	71	8.75	0
231	2	20	0.78	0	0	0	0	0	1	0	0	0	0	1	0	0	0	1	0	0	0	8.64	108.9	60.8	139.283	0.688	322	1.91	5.51	1.45	3.49	39	35	18	7	70	9.17	0
232	2	44	1.04	0	0	1	0	0	1	0	0	0	0	1	0	0	0	1	0	1	0	4.2	84.7	65.8	113.949	0.744	248	1.28	4.91	1.51	3.05	43	42	20	13	68	2.17	0
233	2	72	1.02	0	0	1	0	0	1	0	0	0	0	2	1	1	0	0	1	1	0	4.99	69.4	71.7	90.344	0.811	323	0.85	4.98	2.78	2.23	37	39	28	8	61	10	0
234	2	56	0.8	0	0	1	1	0	1	0	0	0	0	2	0	1	1	1	1	0	0	6.51	83.3	64	105.917	0.724	246	1.2	2.93	1.27	1.32	36	43	30	8	70	1.25	0
235	1	44	0.88	0	0	0	0	0	3	0	0	0	0	1	0	0	0	1	0	0	0	4.64	89.8	81	102.764	0.916	466	0.85	4.23	1.01	2.54	50	41	13	10	60	5	0
236	2	79	1.5	0	0	1	1	0	1	0	0	0	0	1	0	0	1	1	1	1	0	8.88	67.8	72	85.879	0.814	468.6	0.62	3.62	1.56	1.94	46	47	16	11	74	1.92	0
237	2	56	0.81	0	0	1	0	0	1	0	0	0	0	2	0	1	0	0	0	0	0	5.36	82.5	64.5	105.558	0.73	284	2.82	4.82	1.07	2.73	38	38	18	10	75	7.83	0
238	1	65	1.44	1	0	0	0	0	2	0	0	0	0	2	0	0	0	1	1	0	1	5.73	65.4	99.5	68.122	1.126	472	1.4	4.18	1.54	2.28	42	28	15	8	72	7.75	0
239	1	76	1.37	0	0	0	0	0	1	0	0	0	0	2	0	1	0	1	1	0	0	4.9	66.9	95	66.691	1.075	520	1.14	4.15	1.31	2.27	41	39	30	8	69	2.75	0
240	1	52	0.82	0	0	0	0	0	1	0	0	0	0	1	0	0	0	0	0	0	0	9.86	139.8	53.6	115.127	0.606	312	0.54	3.92	1.87	1.76	47	37	13	9	70	9.33	0
241	1	19	1.07	0	0	0	0	0	1	1	0	0	0	1	0	0	0	1	0	0	0	8.56	96.8	88	118.398	0.995	531	0.65	3.1	1.14	1.5	44	35	29	30	62	4.17	0
242	2	77	1.08	0	0	1	0	0	1	0	0	0	1	1	1	1	1	0	1	0	0	4.72	59.5	81	83.394	0.916	375	2.02	5.51	1.62	2.81	44	44	22	8	60	0	0
243	1	44	1.07	0	0	0	1	0	3	0	0	0	0	1	1	0	1	1	1	0	0	5.82	75.6	94	84.642	1.063	294.6	2.42	4.47	0.85	2.81	41	44	18	11	68	7.67	0
244	1	63	1.09	0	0	0	0	0	1	0	0	0	0	1	1	0	1	1	0	0	0	5.55	88.5	77	91.805	0.871	398	0.81	3.86	1.6	1.83	53	37	17	21	68	4.17	0
245	1	59	0.78	0	0	0	0	1	2	0	0	0	0	1	0	0	1	0	0	0	0	5.9	78.5	86.4	90.068	0.977	334	4.7	7.73	1.16	4.86	42	38	23	8	77	5.92	0
246	1	42	0.92	0	0	0	0	1	3	0	0	0	0	1	0	0	0	1	0	0	0	6.81	96.1	77	106.398	0.871	439.5	1.21	3.31	1.05	1.88	42	39	21	11	69	4.25	0
247	1	53	0.99	0	0	0	0	0	3	0	0	0	0	1	1	0	0	1	0	0	0	3.81	94.3	75.1	99.479	0.85	414	1.4	5.48	1.55	3.51	38	39	30	12	70	10.08	0
248	1	49	0.95	0	0	0	0	1	2	0	0	0	0	1	1	0	0	1	0	0	0	6	88.7	80.3	99.576	0.908	460	1.77	5.19	1.09	3.26	44	36	18	12	39	4.83	0
249	1	40	1.04	0	0	0	0	0	3	0	0	0	1	1	1	0	1	1	0	0	0	7.08	98.5	76	108.469	0.86	254.4	4.86	5.6	1.3	2.99	48	48	25	10	61	2.58	0
250	2	59	0.84	0	0	1	0	0	1	0	0	0	1	1	1	0	1	1	1	0	0	5.48	101.5	53.4	111.727	0.604	252	2.12	4.37	1.4	2.35	45	36	18	9	73	5.92	0
251	2	43	0.67	0	0	0	0	0	1	0	0	0	1	1	0	0	0	1	0	0	0	5.58	114.2	51	127.39	0.577	219.6	1.51	4.2	1.32	2.51	42	35	27	10	76	6	0
252	1	62	1.11	0	0	0	0	0	1	0	0	0	0	1	0	0	0	1	0	0	0	5.92	83.6	81.1	90.517	0.917	335	1.21	4.44	1.6	2.21	44	38	24	12	73	8.58	0
253	2	75	1.1	0	0	0	0	0	1	0	0	0	0	1	0	0	0	0	0	0	0	9.84	43.3	107.2	81.75	1.213	398	0.76	5.47	2.18	2.56	45	35	14	13	73	4.58	0
254	2	65	0.98	0	0	1	0	0	1	0	0	0	0	1	0	0	0	1	1	1	0	5.2	100.4	53	107.409	0.6	291	0.79	3.19	1.45	1.33	39	47	18	18	64	3.92	0
255	1	51	0.91	0	0	0	0	0	2	0	0	0	0	1	0	0	0	1	0	0	0	6.5	98.3	73	102.081	0.826	448.6	2.07	3.94	1.31	2.16	42	34	13	10	71	4.17	0
256	2	47	0.94	0	0	1	0	0	1	0	0	0	0	2	0	0	0	1	1	0	1	8.49	61.5	85.8	102.234	0.971	477	1.7	3.17	1.46	1.43	37	45	19	8	61	4.58	0
257	1	65	0.95	1	0	0	0	0	1	0	0	0	1	1	0	0	0	1	0	0	1	5.06	61.5	105	63.848	1.188	585.6	1.36	4.46	0.92	3.19	63	56	11	11	40	1.25	0
258	1	25	0.91	0	0	0	0	0	1	0	0	0	0	1	0	0	0	1	0	0	1	6.32	99.3	82	116.81	0.928	607.6	1.11	4.44	0.87	3.08	62	55	18	11	41	4.75	0
259	2	67	1.01	0	0	0	0	0	1	1	0	0	0	1	0	0	0	0	0	0	1	4.89	69	73	92.871	0.826	316.9	0.53	4.51	2.03	2.11	61	45	10	10	40	6.25	0
260	1	55	1.2	0	0	0	0	0	1	0	0	0	0	1	0	0	0	1	0	0	0	4.02	70.5	96	76.346	1.086	391	0.66	3.89	2.03	1.82	59	40	26	16	75	2.83	0
261	1	61	1	0	0	0	0	1	3	1	0	0	1	1	1	0	0	0	1	0	0	7.5	85.2	80	91.65	0.905	362	0.79	3.1	1.51	1.31	58	45	13	10	40	4.5	0
262	1	49	0.98	0	0	0	0	0	1	0	0	0	1	1	1	0	1	1	1	0	1	3.56	111.3	66	107.892	0.747	406	1.3	4.16	2.4	1.35	55	46	16	14	65	0	0
263	1	43	5.3	0	0	1	0	1	2	0	0	0	1	1	0	0	0	0	1	1	0	39.39	3.8	1268	3.667	14.344	458.5	1.7	4.78	0.87	3.08	55	54	18	17	68	4.25	0
264	1	48	1.1	0	0	0	0	1	2	1	0	0	0	2	0	1	1	1	1	0	1	12.1	62	110	68.049	1.244	547.1	2.64	2.62	1.12	1.03	54	46	13	8	41	6.08	0
265	1	49	1.25	0	0	0	0	1	1	0	0	0	0	1	0	0	0	1	1	0	0	4.86	51.5	128.7	55.866	1.456	498	0.54	2.6	0.94	1.56	54	45	11	8	34	7.42	0
266	1	49	0.92	0	0	1	0	1	3	0	0	0	0	1	0	0	1	1	0	0	0	6.24	81.7	86.3	96.663	0.976	311	1.25	5.44	1.54	3.17	54	36	18	11	63	5.08	0
267	2	58	1.01	0	0	0	0	0	1	0	0	0	0	1	0	0	0	1	0	0	0	7.05	55.6	90.3	94.059	1.021	402	1.72	4.61	1.56	2.33	53	40	17	11	63	4.25	0
268	1	79	0.95	0	0	1	0	0	2	0	0	0	1	1	1	0	1	0	0	1	0	4.34	78.3	82.3	79.83	0.931	457	0.72	3.22	1.28	1.68	53	45	22	10	61	5.75	0
269	1	64	1.26	0	0	1	0	0	1	0	0	0	0	2	1	1	1	0	1	1	1	6.06	54.7	116.5	56.712	1.318	463	2.07	6.01	1	4.36	52	51	16	19	71	4.75	0
270	1	60	0.83	0	0	1	0	0	1	1	0	0	0	1	1	0	1	1	0	0	0	7.74	75.6	89	80.759	1.007	372.6	2.01	4.72	1.82	2.37	52	40	19	9	73	5.17	0
271	1	38	0.88	0	0	0	0	0	3	0	0	0	0	1	0	0	0	1	0	0	0	4.85	92.2	81.2	107.044	0.919	377	1.71	4.87	1.28	3.03	52	34	10	10	74	7.83	0
272	1	74	0.91	0	0	0	0	0	1	0	0	0	0	1	0	0	0	1	0	0	0	6.64	60.6	103.9	60.739	1.175	469	0.75	3.66	1.25	2.12	51	40	19	9	62	9.67	0
273	1	58	1.02	0	0	0	0	0	2	0	0	0	0	2	0	1	0	0	0	0	0	8.75	65.8	101	70.271	1.143	268	3.97	6.06	1	2.85	51	33	20	10	67	5.08	0
274	1	45	0.83	0	0	1	0	0	1	0	0	0	0	1	1	0	1	1	0	1	0	6.74	89.4	81	102.045	0.916	349	0.56	3.98	1.43	2.37	51	38	13	10	67	5	0
275	1	31	0.88	0	0	0	0	0	1	1	0	1	0	1	0	0	0	1	1	0	0	4.57	74.7	101	84.947	1.143	474.7	1.52	4.82	1.62	2.84	50	56	14	14	55	4.92	0
276	1	87	1.29	0	0	0	0	0	1	0	0	0	0	2	0	0	1	1	0	0	0	5.48	69.1	90.2	65.779	1.02	399	0.38	2.67	1.23	1.35	50	42	19	14	70	5.92	0
277	1	68	1.54	0	1	1	0	1	2	0	0	0	0	2	0	0	0	0	0	0	0	9	58.4	109	59.769	1.233	426.7	1.28	4.19	0.89	2.89	50	44	21	10	42	5.25	0
278	1	29	1.09	0	0	1	0	0	1	0	0	0	0	1	0	0	0	0	0	0	0	7.14	43	165	47.601	1.867	718	6.06	8.95	0.91	4.7	50	39	21	14	68	3.67	0
279	1	68	1.22	0	0	1	0	1	2	0	0	0	0	1	0	0	0	1	0	0	0	7.14	61.6	104	63.288	1.176	411.1	1.22	3.37	1.34	1.78	50	43	19	19	71	4.5	0
280	2	20	0.62	0	0	0	0	0	1	0	0	0	1	1	0	0	0	0	0	0	0	4.82	146.5	47	154.809	0.532	579.4	0.96	4.54	1.93	2.37	50	28	18	17	52	5.25	0
281	1	50	0.99	0	0	1	0	1	2	0	0	0	1	1	0	0	0	1	0	0	0	4.9	73.6	94.1	81.057	1.064	518	1.06	2.82	1.08	1.25	50	41	16	12	74	2.67	0
282	2	70	1.25	0	0	1	0	0	1	0	0	0	0	1	0	0	0	0	0	0	0	6.58	55.3	87.7	86.757	0.992	324	1.15	5.04	2.19	2.44	50	36	23	18	77	4.42	0
283	1	55	1.03	0	0	0	0	0	2	0	0	0	0	1	0	0	0	1	0	0	0	6.12	68.1	99	73.553	1.12	328	1.1	4.31	1.34	2.4	50	38	20	9	55	0.58	0
284	1	66	0.89	0	0	0	0	1	2	0	0	0	0	1	0	0	0	1	0	0	0	5.99	80.4	83	87.156	0.939	324.2	0.84	2.92	1.67	1.17	50	40	12	8	69	5.83	0
285	2	64	0.77	0	0	0	0	0	1	1	0	0	0	1	0	0	0	0	0	0	0	5.35	91.3	57.7	104.468	0.653	291	1.19	4.3	1.49	2.66	50	42	20	10	64	10.33	0
286	1	67	1.12	0	0	1	0	0	3	0	0	0	1	1	1	0	1	0	1	0	0	6.72	57.3	111	58.86	1.256	386.2	1.97	3.77	0.76	2.38	49	27	11	8	69	4.92	0
287	1	64	1.02	0	0	0	1	0	2	0	0	0	0	1	1	0	1	1	0	0	0	3.72	77.7	86	87.106	0.973	294	2.05	3.4	0.96	1.61	49	45	13	10	73	4.83	0
288	1	66	1.05	0	0	1	1	0	2	0	0	0	0	1	1	0	1	0	1	1	0	10.37	68	96	70.669	1.086	530.8	1.07	3.42	1.08	2.06	49	33	14	11	65	3.67	0
289	1	66	0.97	0	0	0	0	1	2	0	0	0	0	2	0	1	0	1	0	0	0	6.6	89.7	75.5	90.622	0.854	509	1.65	6.59	1.53	4.51	48	42	20	12	62	5	0
290	1	50	1	0	0	1	1	0	3	0	0	0	0	1	1	0	0	1	0	0	0	4.44	92.8	77	100.584	0.871	352.3	4.61	4.93	0.77	3.29	48	41	15	10	61	9.42	0
291	1	31	0.87	0	0	0	0	1	3	0	0	0	0	1	0	0	1	1	0	0	0	8.71	92.4	84	110.916	0.95	446	2.34	2.65	0.87	1.14	48	34	21	9	71	5.42	0
292	2	52	1.07	0	0	1	0	0	1	0	0	0	0	1	0	0	0	1	0	0	1	6.26	98.6	56	115.118	0.633	352	1.08	3.87	1.54	1.78	48	40	25	10	61	4.42	0
293	1	65	0.94	0	0	0	0	0	2	1	0	0	0	1	0	0	0	0	0	0	0	5.12	75.7	87.7	85.812	0.992	420	1.98	3.57	1.24	1.66	48	42	26	9	65	4.75	0
294	2	66	1.11	0	0	0	0	0	1	1	0	0	0	2	0	1	0	1	0	0	1	6.25	55.8	88	89.197	0.995	348	0.97	4.66	2.25	1.98	47	42	15	8	63	1.33	0
295	1	61	1.14	0	0	0	0	1	2	0	0	0	1	2	1	1	1	0	1	0	0	8.28	53.5	119.7	56.063	1.354	405	1.06	2.81	1.2	1.1	47	45	20	11	67	6.25	0
296	1	74	1.36	0	0	1	0	1	2	0	0	0	0	1	1	0	1	1	0	0	0	9.19	64.1	99	64.363	1.12	431.7	1.98	4.04	0.96	2.6	47	43	24	11	60	4.83	0
297	1	54	1.24	0	0	0	0	0	3	0	0	0	0	1	0	0	0	0	0	0	0	8	61.9	107.9	66.73	1.221	336	1.4	4.83	1.49	2.73	47	38	25	12	71	8.17	0
298	1	77	1.42	1	0	1	0	0	3	0	0	0	1	2	0	0	0	0	1	1	0	9	72.8	88	78.777	0.995	261.7	0.89	5.04	1.96	2.97	47	31	26	11	53	3.83	0
299	2	67	1.1	0	1	0	0	0	1	0	0	0	0	2	0	0	0	0	0	0	0	11.1	61.2	81	89.463	0.916	304	1.07	4.43	1.25	2.9	46	40	14	9	62	0.17	0
300	1	31	1.21	0	0	0	0	0	1	0	0	0	1	1	0	0	0	0	0	0	0	2.47	139	59	128.27	0.667	309	1.18	3.52	0.75	2.02	46	27	20	18	54	4.42	0
301	1	48	0.82	0	0	0	0	1	3	0	0	0	0	1	0	0	0	1	0	0	0	4.06	78.1	90	86.715	1.018	407	0.81	4.84	1.56	2.72	46	30	22	9	75	0	0
302	1	52	0.83	0	0	0	0	0	2	0	0	0	0	1	0	0	0	1	0	0	0	7.02	69	98.8	75.282	1.118	565	4.12	5.21	1	3.17	46	46	17	13	60	10.17	0
303	1	77	1.23	0	0	1	0	0	1	0	0	0	0	1	0	0	0	0	0	0	0	6.14	59.4	105	58.686	1.188	267	1.16	4.55	1.3	2.66	46	44	22	10	60	4.5	0
304	2	63	0.93	0	1	0	0	0	1	0	0	0	0	2	0	0	0	0	0	0	0	6.22	68.8	74	95	0.837	253.1	0.73	3.21	1.72	1.4	45	31	24	10	62	5.75	0
305	2	38	0.73	0	0	0	0	0	1	0	0	0	0	1	0	0	0	1	0	0	0	2.9	84	68	117.251	0.769	361	1.16	4.88	1.45	3.13	45	36	20	16	57	5.75	0
306	2	69	1.02	0	0	1	0	0	1	0	0	0	0	1	0	0	1	1	0	0	0	6.2	55.3	87.9	87.347	0.994	305	1.33	5.45	1.31	3.8	45	39	19	11	66	8.25	0
307	1	37	0.98	0	0	0	0	0	1	0	0	0	0	1	0	0	0	1	0	0	0	4.97	82.4	90	93.681	1.018	573.4	3.56	4.32	1	2.53	45	30	18	10	73	2.67	0
308	1	77	0.94	0	0	0	0	0	2	0	0	0	0	1	1	0	1	1	1	0	0	5.55	74.8	86	79.504	0.973	265.4	1.28	3.95	1.28	2.01	45	34	17	12	74	6.17	0
309	2	49	0.83	0	0	0	0	0	1	1	0	0	0	1	0	0	0	0	0	0	0	6.14	147.2	40	135.024	0.452	490.7	2.24	6.02	0.92	3.94	45	34	19	8	59	8.42	0
310	1	29	1.13	0	0	0	0	0	1	0	0	0	1	1	0	0	0	1	0	0	0	5.08	82.3	94	94.048	1.063	519.2	0.94	3.36	1.5	1.65	44	45	26	21	45	4	0
311	1	66	1.19	0	0	0	0	0	2	0	0	0	1	1	0	0	1	0	0	1	0	5.93	55.2	115	56.805	1.301	324.8	1.09	3.86	1.25	2.27	44	37	18	10	69	4.83	0
312	1	61	1.13	0	0	1	0	0	1	0	0	0	0	2	0	1	0	1	0	0	0	6.07	80.6	84	89.841	0.95	431.8	1.58	3.84	1.09	2.6	44	44	22	10	60	5.92	0
313	2	82	1.35	0	0	1	0	0	1	0	0	0	0	2	1	0	1	1	0	0	1	7.7	56.1	84.3	80.121	0.954	404	1.11	3.53	1.41	1.84	44	45	10	10	73	5.67	0
314	2	66	1.01	0	0	0	1	0	1	0	0	0	0	1	1	0	1	1	0	0	0	5.21	47.9	100.3	87.788	1.135	362	4.59	5.71	1.1	2.82	44	40	17	12	63	9.17	0
315	1	57	1.06	0	0	1	0	0	3	0	0	0	0	1	0	1	1	1	1	0	0	6.74	99.2	71	99.011	0.803	427	1.65	3.99	1.34	2.49	44	38	19	8	77	10.08	0
316	1	76	1.17	0	0	1	0	0	1	0	0	0	1	1	0	0	0	1	1	0	1	7.73	73	88	79.332	0.995	391.2	2.65	3.67	0.69	1.97	44	38	15	10	75	1.33	0
317	1	27	0	0	0	0	0	0	3	0	0	0	0	1	0	0	0	1	0	0	0	4.95	101.5	79.4	116.747	0.898	434	2.15	3.8	1.26	1.77	44	36	20	9	75	10.58	0
318	2	42	0.59	0	0	0	0	0	1	0	0	0	0	1	1	0	0	1	0	0	0	3.61	97	59	120.869	0.667	200.1	4.8	3.06	0.41	1.23	44	41	19	15	65	5.33	0
319	1	47	0.8	0	0	0	0	1	3	0	0	0	0	1	0	0	0	1	1	0	0	5.27	89.9	80	101.122	0.905	351	2.14	3.52	0.97	1.93	44	33	12	8	70	2.92	0
320	2	39	0.94	0	0	0	0	0	1	0	0	0	0	2	0	1	0	1	1	0	0	5.63	86.5	66	117.827	0.747	322.2	1.18	3.4	1.62	1.69	44	46	11	17	60	8.58	0
321	2	72	1.48	0	0	1	0	0	1	0	0	0	0	2	0	0	0	1	1	1	1	8.79	33.7	134.1	81.264	1.517	259	1.08	4.03	1.63	2.06	43	42	18	19	68	9.75	0
322	1	81	1.36	0	0	0	0	1	3	0	0	0	1	2	1	0	1	0	1	0	1	4.8	44.8	133	42.869	1.505	672.7	1.08	3.38	1.45	2.16	43	42	24	15	57	5.42	0
323	1	64	1.26	0	0	1	0	0	3	0	0	0	0	1	1	0	1	1	1	0	0	5.79	51.4	123	53.133	1.391	403.1	1.32	4.27	1.34	2.48	43	34	20	12	72	5.33	0
324	2	58	0.78	0	0	0	0	0	1	0	0	0	0	1	0	0	0	1	0	0	0	59	90.8	59	108.019	0.667	286	2.33	4.64	1.41	2.63	43	35	16	8	74	4.08	0
325	2	42	0.94	0	0	0	0	0	1	0	0	0	1	1	0	0	0	1	0	0	0	5.58	60.3	89	105.423	1.007	261	1.97	5.25	1.78	2.86	43	32	24	10	71	5.75	0
326	1	43	0.77	0	0	0	0	0	3	1	0	1	0	1	0	0	0	0	0	0	0	7.48	85.6	84.8	101.555	0.959	402	2.39	5.1	1.24	3.11	43	36	18	12	64	10.33	0
327	2	67	0.89	0	0	1	0	0	1	0	0	0	0	1	0	0	0	1	0	0	0	5.7	58.7	84	89.069	0.95	258	1.57	4.53	1.96	1.78	43	33	15	9	72	4.75	0
328	2	40	0.9	0	0	0	0	0	1	0	0	0	0	1	0	0	0	0	0	0	0	4.2	83.1	68	115.615	0.769	272	0.87	3.78	1.44	2	43	37	17	11	60	5.25	0
329	1	23	0.84	0	0	0	0	0	3	0	0	0	0	1	0	0	0	1	0	1	0	4.54	102.4	81	119.099	0.916	282	1	3.73	1.19	2.16	42	28	30	12	72	3.33	0
330	2	43	0.95	0	0	1	0	0	1	0	0	0	1	1	0	0	0	0	1	1	0	6.14	76.6	72.1	110.477	0.816	350	1.01	4.64	1.32	3.26	42	36	19	10	62	10.08	0
331	2	53	1.11	0	0	0	0	0	1	1	0	0	0	1	0	0	0	0	0	0	0	5.57	85.7	63	108.856	0.713	439.7	3.26	4.49	1.33	2.16	42	35	19	9	74	8.83	0
332	1	57	0.84	1	0	0	1	1	2	0	0	0	0	1	1	0	1	0	0	0	0	5.83	139	53	111.609	0.6	285	1.42	4.9	1.08	3.3	42	38	15	7	73	4.67	0
333	1	34	0.96	0	0	0	0	1	3	0	0	0	0	1	0	0	0	1	0	0	1	3.82	92	83	109.124	0.939	396.2	2.64	4.13	0.96	2.37	42	37	20	12	66	4.08	0
334	1	20	0.96	0	0	0	0	0	3	0	0	0	0	1	0	0	0	1	0	0	0	4.57	93.3	90	105.564	1.018	504	1.02	4.82	1.58	2.69	42	33	12	12	68	5.42	0
335	1	26	1.11	0	0	0	0	1	3	0	0	0	0	2	1	0	0	1	0	0	0	5.7	85.2	93	97.266	1.052	541	2.15	4.41	1.23	2.36	41	35	21	13	51	5.58	0
336	1	66	1.02	0	0	0	0	0	1	0	0	1	1	1	1	0	0	1	0	0	0	6	65.6	99	68.084	1.12	381	1.22	4.86	1.29	3.03	41	41	29	9	69	4.08	0
337	2	78	0.96	0	0	1	0	0	1	0	0	0	0	1	1	0	0	1	1	0	1	7.06	72.6	68	88.529	0.769	250	0.79	4.64	1.63	2.87	41	32	15	10	70	7.67	0
338	1	28	1.09	0	0	1	0	0	1	0	0	0	0	1	0	0	0	0	1	0	0	5.19	75.4	102	85.757	1.154	467.1	2.06	2.5	0.96	1	41	32	18	11	64	3.25	0
339	1	42	0.93	0	0	0	0	0	3	0	0	0	0	1	0	0	0	1	0	0	0	3.5	99.1	75	107.575	0.848	373	3.96	4.21	0.75	2.12	41	35	16	10	72	4.25	0
340	1	59	0.92	0	0	0	0	0	3	0	0	0	1	1	0	0	0	1	0	0	1	8.71	68	97.9	72.532	1.107	334	0.9	3.04	1.38	1.37	41	42	30	8	64	9.25	0
341	1	60	0.98	1	0	0	0	0	1	0	0	0	0	1	0	0	0	0	0	0	0	6.6	74.2	90.5	79.141	1.024	380	2.23	4.23	0.77	2.89	41	32	15	12	69	7.67	0
342	2	74	1.02	0	0	0	0	0	1	0	0	0	1	1	0	0	0	1	0	0	0	5.73	67.6	73	88.415	0.826	304.3	1.51	4.43	1.74	2.32	40	49	19	11	58	3	0
343	1	78	1.32	0	0	1	0	1	3	0	0	0	0	1	0	0	1	1	1	1	0	8.3	52.8	116	51.684	1.312	502.9	1.57	5.2	2.21	2.82	40	41	19	11	57	4.42	0
344	2	72	1.35	0	0	0	0	0	1	0	0	0	0	1	0	0	0	1	1	0	0	5.3	56.8	85.3	85.832	0.965	313	0.6	4.85	1.91	2.96	40	42	22	10	78	6.17	0
345	2	50	0.88	0	0	0	0	0	1	0	0	0	0	1	0	0	0	0	1	0	0	7.7	118.7	48	124.343	0.543	258	1.47	7.01	2.24	3.92	40	28	8	8	71	4.5	0
346	1	49	0.92	0	0	1	0	1	3	0	0	0	0	1	1	0	1	1	0	0	0	4.1	79.8	88	95.9	0.995	330	1.59	4.43	1.12	2.7	40	42	22	18	69	4.67	0
347	1	53	0.85	0	0	0	0	0	3	0	0	0	1	1	0	1	0	1	0	0	0	6.3	109.5	66	104.903	0.747	407	1.44	5.89	1.43	3.66	40	37	15	9	68	4.17	0
348	1	57	1.72	0	0	1	1	1	1	0	0	0	0	1	0	0	0	1	0	1	1	13.04	51.6	125	54.716	1.414	641	0.78	5.37	2.2	2.6	40	36	24	10	67	0.08	0
349	2	41	0.72	0	0	0	0	0	1	0	0	0	1	1	0	0	0	1	0	0	0	7.22	152.6	40	142.829	0.452	151.7	1.41	4.58	0.58	2.87	39	33	15	13	71	4	0
350	2	42	0.8	0	0	0	0	0	1	1	0	0	0	1	0	0	0	1	0	0	0	6	132.5	45	135.073	0.509	341	1.02	4.17	1.26	2.3	39	36	19	9	70	4.58	0
351	1	76	1.15	0	0	0	0	0	1	0	0	0	0	1	1	0	1	1	1	0	0	4.49	103.6	65	89.849	0.735	234.1	1.24	2.87	0.68	1.55	39	29	8	8	61	8.25	0
352	1	39	1.21	0	0	0	0	0	3	0	0	0	0	2	0	1	0	1	0	0	1	8.2	60.2	117	67.229	1.324	439	0.89	4.51	1.08	2.83	38	50	17	12	63	4.5	0
353	1	20	0.89	0	0	0	0	0	3	0	0	0	0	1	0	0	0	0	0	0	0	4.95	101	84	119.827	0.95	398.1	0.61	2.87	1.64	1.09	38	23	23	16	65	5.75	0
354	2	73	1.21	0	0	0	0	0	1	0	0	0	1	1	0	0	0	1	0	0	1	7.42	59.7	81.5	85.703	0.922	436	1.26	4.72	1.13	2.79	38	44	19	12	61	4.5	0
355	2	48	1.14	0	0	0	0	0	1	0	0	0	0	1	0	0	0	1	0	0	0	4.8	84.4	65	111.347	0.735	336	1.01	4.94	0.99	3.45	38	36	16	12	74	4.17	0
356	2	70	0.96	0	0	1	0	0	1	0	0	0	0	1	0	0	0	0	0	1	0	4.81	61.5	80	87.725	0.905	240.5	0.38	4.09	2.17	1.72	38	30	19	9	70	4.08	0
357	1	39	0.97	0	0	0	0	0	2	0	0	0	1	1	0	0	0	1	0	0	0	3.76	103.1	73.4	110.839	0.83	478	0.99	4.15	1.38	2.43	38	32	35	12	63	8.5	0
358	1	51	1.02	0	0	0	0	1	2	0	0	0	0	1	0	0	0	1	0	0	0	6.52	91	78	99.366	0.882	470.1	2.28	3.49	1.1	1.82	37	32	14	11	68	0.25	0
359	1	51	0.96	0	1	1	1	1	1	0	0	0	0	1	0	0	0	1	1	1	1	5.2	128.1	58	112.222	0.656	322	2.32	5.19	1.11	3.37	37	31	17	10	63	3.83	0
360	2	48	0.88	0	0	0	0	0	1	0	0	0	1	2	0	0	0	1	0	0	0	5.82	103.2	54.6	119.572	0.618	256	0.99	4.6	1.76	2.36	36	50	20	16	56	4.17	0
361	1	55	1.06	0	0	0	0	0	1	0	0	0	0	2	1	0	0	0	1	0	0	6.09	65.8	102	70.941	1.154	247	0.6	3.28	1.55	1.35	35	47	32	11	66	1	0
362	1	26	1.05	0	0	0	0	0	1	1	0	0	1	1	0	0	0	0	0	0	0	9.21	99.9	81	116.615	0.916	492	0.99	3.17	0.58	1.78	35	30	29	14	55	6.17	0
363	1	27	0	0	0	0	0	0	1	0	0	0	0	1	1	0	0	1	0	0	0	6.82	108	75.2	119.355	0.851	261	1.7	4.11	1.41	2.52	35	32	15	9	69	3.08	0
364	2	48	0.93	0	0	0	0	0	1	0	0	0	0	1	0	0	0	0	0	0	0	5.8	93.6	59.4	115.525	0.672	379	1.64	3.46	1.48	1.54	35	31	17	10	68	5.08	0
365	1	47	1.39	0	0	0	0	1	2	0	0	0	1	1	0	1	0	1	1	0	1	10.23	56.7	119.2	62.19	1.348	913	0.97	3.12	0.58	2.16	75	43	18	10	23	0.25	0
366	1	56	0.98	1	0	0	0	0	3	0	0	1	1	1	0	0	0	1	1	0	1	6.56	78.7	87	91.717	0.984	189.4	1.4	5.33	1.21	3.87	61	55	12	11	34	6.5	0
367	2	55	1.01	0	0	0	0	0	1	1	0	0	1	1	0	0	0	1	1	0	1	6.5	80.5	66.1	105.244	0.748	429	1.2	3.57	1.02	2.22	54	45	15	10	41	5.75	0
368	2	46	0.8	0	0	0	0	0	1	0	0	0	0	2	1	0	0	0	1	0	0	4.37	107.7	53	122.746	0.6	280.7	1.07	3.21	0.7	1.91	53	50	20	9	63	6.92	0
369	1	68	1.24	0	0	1	1	1	1	0	0	0	0	2	1	0	1	1	1	0	1	13.68	65.1	99.2	66.989	1.122	352	1.03	4.62	1.12	3.06	50	43	17	18	67	6.75	0
370	1	73	0.98	0	0	0	0	0	1	0	0	0	0	1	0	0	0	1	0	0	0	6.38	70.8	91	71.81	1.029	272.8	1.19	4.83	2	2.96	50	32	22	12	68	7.67	0
371	1	46	0.92	0	0	0	0	0	1	0	0	0	0	1	0	0	1	1	0	0	0	3.32	83.3	85.8	98.931	0.971	538	2.87	3.94	0.92	2.1	49	66	20	9	64	7.42	0
372	1	50	0.82	0	0	0	0	0	1	0	0	0	0	1	1	0	1	1	0	0	0	7.58	75	92.6	82.555	1.048	428	1.93	4.48	1.17	2.82	49	39	16	11	73	9.33	0
373	2	58	0.84	0	0	0	0	0	1	0	0	0	0	1	0	0	0	1	0	0	1	5.12	78	67.3	102.322	0.761	292	1.49	2.99	1.18	1.47	48	41	22	21	67	6.25	0
374	1	48	1.07	0	0	0	0	0	3	0	0	0	0	1	0	0	1	1	0	0	0	6.67	62	110	68.049	1.244	427	4.42	4.51	0.77	2.37	46	39	15	11	76	6.58	0
375	1	58	1.11	0	0	1	0	0	1	1	0	0	0	1	1	0	1	1	1	0	0	7.74	59.6	110	63.433	1.244	438	3.25	3.66	0.89	1.99	45	42	15	10	74	6.17	0
376	1	50	0.96	0	0	0	0	1	2	0	0	0	0	1	0	0	0	1	0	0	0	6.36	68.4	100.2	75.127	1.133	460	1.13	4.05	1.62	2.2	45	44	15	8	63	3.67	0
377	1	60	1.16	0	0	0	0	0	1	0	0	0	1	1	0	0	0	0	0	0	0	4.77	71.7	93.2	76.426	1.054	257	0.97	4.23	1.04	2.87	44	35	23	10	72	10	0
378	2	66	0.75	0	0	0	0	0	1	0	0	0	1	1	1	0	1	1	0	1	0	6.92	88.5	59	102.116	0.667	198.4	2.92	4.41	1.26	2.57	44	35	22	10	67	9.75	0
379	1	52	0.91	0	0	0	0	1	1	0	0	0	0	1	0	0	0	1	0	0	0	9.33	80.8	86.2	94.688	0.975	368	2.16	4.99	1.12	3.11	44	36	18	13	78	9.75	0
380	1	66	1.69	0	0	0	0	0	3	0	0	0	0	2	0	1	0	1	0	0	0	7.63	55.7	114	57.391	1.29	510.8	1.38	3.75	1.61	1.66	41	49	18	9	66	6.5	0
381	2	59	0.81	0	0	0	0	0	1	0	0	0	0	1	0	0	0	1	0	0	0	6.31	86.9	79.1	95.053	0.895	316	1.13	4.36	1.43	2.54	41	33	15	9	76	9.5	0
382	1	23	0.88	0	0	0	0	0	1	1	0	0	0	1	0	0	0	1	0	0	0	6.86	74.5	106.7	84.129	1.207	428	1.35	4.65	0.96	3.07	40	39	28	7	69	3.83	0
383	1	57	1	0	0	0	0	1	1	0	0	0	0	1	0	0	0	1	0	0	0	4.02	86.2	80.2	94.177	0.907	359	1.57	4.43	1.54	2.27	40	35	21	7	60	8.58	0
384	2	59	1.51	0	0	0	0	0	1	0	0	0	1	2	0	0	0	1	0	0	1	17.31	47.6	103	91.922	1.165	398.4	1.04	3.31	1.13	1.75	40	38	15	11	50	1.08	0
385	2	48	1.04	0	0	0	0	0	1	0	0	0	1	1	0	0	0	1	0	0	0	5.47	105	53.8	120.295	0.609	259	3	4.91	1.21	2.76	39	45	26	10	78	5.25	0
386	1	57	0.91	0	0	0	0	1	1	0	0	0	0	2	1	0	1	0	0	0	0	5.72	83.3	82.6	93.048	0.934	375	1.16	3.73	1.16	2.29	39	53	24	11	62	7.17	0
387	2	64	1.07	0	0	0	0	0	1	0	0	0	1	2	0	0	0	1	0	0	1	3.55	76.9	67	98.258	0.758	357.5	1.18	4.29	1.47	2.62	38	41	21	7	58	7.83	0
388	2	24	0.85	0	0	0	0	0	1	1	0	0	0	1	0	0	0	1	1	0	0	3.79	83.6	74	124.94	0.837	291.4	1.39	4	1.25	2.28	37	34	18	8	71	8.58	0
389	2	22	0.66	0	0	0	0	0	1	0	0	0	0	1	0	0	0	1	0	0	0	3.2	122.7	53.9	144.302	0.61	262	1.02	3.83	1.36	2.35	37	31	27	5	76	7.5	0
390	1	49	1.37	0	0	1	0	1	3	0	0	0	0	2	1	0	1	1	1	0	1	7.86	67.4	101.9	74.073	1.153	543	1.21	5.03	1.11	3.61	36	46	25	20	71	7	0
391	2	42	0.68	0	0	0	0	0	1	0	0	0	0	1	0	0	0	1	0	0	0	6.05	71.5	76.8	108.416	0.869	205	1.19	3.93	0.93	2.4	40	40	21	10	73	0.83	0
392	1	51	0.99	0	0	0	0	1	3	0	0	0	0	1	0	0	0	1	0	0	0	3.5	112.3	65	107.098	0.735	350.6	0.99	4.51	1.25	3.2	47	39	12	11	71	6.83	0
393	2	53	2.89	0	0	1	0	0	1	0	0	0	0	1	0	0	0	1	0	1	0	14.59	19	232.6	86.887	2.631	452.9	2.31	3.54	0.9	1.8	40	37	20	13	80	10	0
394	1	45	1.21	0	0	1	0	1	3	0	0	0	0	1	0	0	0	1	0	1	0	7.38	83.4	86	99.544	0.973	424	0.86	5.16	1.54	3.22	44	31	24	12	65	7.67	0
395	2	75	1.96	0	0	1	1	0	1	0	0	0	0	1	1	0	1	1	1	1	0	13.97	40.7	113	81.236	1.278	542.7	2.71	4.22	0.84	2.57	45	35	15	10	67	1.67	0
396	2	59	1.05	0	0	0	0	0	1	0	0	0	1	1	0	0	0	1	0	0	1	7.84	94.2	57	108.752	0.645	322.3	0.75	3.89	1.33	2.51	43	38	18	10	63	8.17	0
397	2	44	0.86	0	0	0	0	0	1	0	0	0	0	1	0	0	0	1	0	1	0	4.7	138.7	42.9	135.859	0.485	232	0.65	4.46	1.91	2.42	43	40	19	8	71	6.75	0
398	1	57	0.86	0	0	0	0	0	3	0	0	0	0	1	0	0	1	1	0	0	0	5.41	92.7	75.3	96.629	0.852	423	2.28	3.28	0.73	1.63	45	41	21	12	62	9.17	0
399	1	60	0.8	0	0	0	0	1	2	0	0	0	0	1	0	0	0	1	0	0	0	5.99	124	58	105.347	0.656	278.3	1.28	4.35	1.4	2.76	44	48	18	10	77	7.08	0
400	2	70	1.32	0	0	1	0	0	1	0	0	0	0	1	0	0	1	1	1	0	1	6.3	87.1	59.2	99.104	0.67	393	2.19	3.92	1.14	2.18	48	46	15	12	69	5.67	0
401	2	71	1.39	0	0	1	0	0	1	0	0	0	1	1	1	0	1	1	0	0	1	8.94	36.8	124.6	82.564	1.41	327	1.32	3.66	2.16	1.18	41	37	21	13	75	0	0
402	1	33	0.97	0	0	0	0	0	1	0	0	0	0	1	0	0	1	1	0	0	0	4.3	124.9	64	122.288	0.724	447	2.7	4.4	0.77	2.89	41	48	27	10	70	2.92	0
403	1	62	0.99	0	0	1	0	1	1	0	0	0	1	1	1	0	1	1	0	0	0	7.26	72.6	91.7	76.856	1.037	452	3.89	3.5	0.84	1.62	49	47	17	11	59	7.75	0
404	2	59	1.01	0	0	0	0	0	1	0	0	0	1	1	0	0	0	0	0	0	0	2.74	98.1	55	110.387	0.622	220.4	1.59	4.91	1.36	3.17	41	39	20	9	64	8	0
405	1	49	1.18	0	0	0	0	0	2	0	0	0	0	2	0	0	0	1	0	0	1	6.77	61.1	111	66.793	1.256	457	1.62	2.95	0.55	1.73	43	41	20	11	66	7.25	0
406	1	75	2.74	0	0	1	0	0	1	0	1	0	1	1	1	0	1	0	1	1	0	12.82	22.02	239	22.019	2.704	376	1.33	5.17	1.24	3.35	51	52	19	9	54	0.42	0
407	1	79	1.09	0	0	1	0	0	1	0	0	0	0	2	1	0	1	0	1	0	1	8.6	65.33	95	65.3	1.075	439	1.18	2.92	1.2	1.38	48	44	13	10	71	1.08	0
408	2	57	0.42	0	0	1	1	0	1	0	1	0	0	1	0	0	1	1	0	1	0	3.07	69.1	75	98.559	0.848	83.6	1.38	7	1.94	4.79	37	25	13	8	63	5.83	0
409	2	70	0	0	0	0	0	0	1	0	1	0	1	1	1	0	1	1	0	0	0	6.16	68.8	72.6	91.162	0.821	336	4.93	5.47	0.99	2.9	34	46	23	11	55	9.17	0
410	1	50	0.96	0	0	0	0	0	3	0	1	0	0	1	0	0	0	1	0	0	0	4.6	95.6	75	101.696	0.848	406	1.72	3.58	1.11	1.84	42	37	28	9	84	4.33	0
411	2	50	0.94	0	0	1	1	0	1	0	1	0	1	1	1	0	1	1	0	1	0	5.76	121.7	47	125.393	0.532	367.5	5.06	5.06	0.69	2.45	38	37	17	11	70	4.08	0
412	1	40	0.95	0	0	0	0	1	3	0	1	0	0	1	0	0	0	0	0	0	0	4.3	118	65	115.701	0.735	336	1.32	4.23	1.37	2.26	40	37	33	14	73	6.17	0
413	2	60	1.46	0	0	0	1	0	1	0	1	0	1	1	0	0	0	0	0	0	0	5.88	43.9	110	90.558	1.244	474	2.97	5.02	0.67	2.76	41	45	18	12	76	6.92	0
414	2	18	0.76	0	0	0	0	0	1	1	1	0	1	1	0	0	0	1	0	0	0	6.05	113.8	60.2	141.848	0.681	253	0.9	2.86	1.26	1.13	39	50	22	10	76	9.08	0
415	1	52	0.87	0	0	0	0	0	1	0	1	0	0	1	0	0	0	1	0	0	0	7.1	77.97	96	77.972	1.086	452	1.47	4.83	1.16	3.13	55	48	23	11	68	1.75	0
416	2	66	1.42	0	0	0	0	0	1	0	1	0	0	1	0	0	0	1	0	0	0	4	82.28	67	96.887	0.758	216	0.98	5.18	1.71	3.01	40	43	22	10	72	1.25	0
417	1	48	0.8	0	0	0	0	0	1	0	1	0	1	1	0	0	0	1	0	0	1	6.9	106.21	71	105.472	0.803	448	0.6	3.5	1.19	2.24	39	39	22	21	63	2.17	0
418	1	64	1.11	0	0	1	0	0	1	0	1	0	0	1	1	0	1	1	0	1	1	5.5	73.52	94	73.548	1.063	435	0.75	3.3	1.28	1.8	50	50	19	10	76	1.58	0
419	1	53	1.07	0	0	1	0	0	1	0	1	0	1	1	0	0	0	1	0	0	0	3	102.42	70	102.411	0.792	356	1.23	5.12	1.29	3.01	41	43	20	15	63	1.42	0
420	2	54	1.08	0	0	0	0	0	1	0	1	0	0	1	0	0	0	1	0	0	0	8.5	106.41	49	119.905	0.554	280	4.3	4.47	1.3	1.9	40	28	17	9	68	1.5	0
421	1	54	0.84	0	0	1	0	0	1	0	1	0	0	1	1	0	1	1	0	0	0	5.5	98.86	75	98.878	0.848	387	2.17	4.4	0.84	2.87	46	41	21	11	72	1.25	0
422	2	53	1.92	0	0	0	0	0	1	0	1	0	0	1	0	0	0	1	0	0	0	8.3	48.96	111	95.012	1.256	366	3.67	3.75	0.72	1.69	45	45	24	10	77	2.08	0
423	2	53	0.82	0	0	0	0	0	1	0	1	0	1	1	0	0	0	1	0	0	0	8.3	88.54	68	105.525	0.769	240	1.6	4.76	1.71	2.73	33	44	20	19	74	2	0
424	2	71	1.62	0	1	1	0	0	1	0	1	0	0	1	1	0	1	1	0	0	1	6.99	38	121	82.859	1.369	392	2.1	3.36	1.06	1.42	43	45	18	11	71	6.17	0
425	2	63	0.84	0	0	0	0	0	1	0	1	0	0	1	0	0	1	1	1	0	0	7.32	71.02	77	93.458	0.871	319	3.53	4.8	0.92	2.84	40	39	20	11	66	0.17	0
426	2	56	0.77	0	0	1	0	0	1	0	1	0	1	1	0	0	0	1	0	0	0	4	95.08	63	106.586	0.713	330	2.45	6.01	1.36	3.98	42	37	20	10	71	0.5	0
427	2	76	0.99	0	0	1	0	0	1	0	1	0	0	1	0	0	0	1	0	0	1	6.68	85.29	60	94.494	0.679	480	1.19	3.09	1.3	1.37	38	37	18	11	69	2.5	0
428	1	43	0.94	0	0	0	0	0	1	0	1	0	1	1	0	0	0	1	0	0	0	3.94	92.28	88	100.029	0.995	298	1.27	6.22	1.51	4.15	46	46	22	12	69	1	0
429	1	48	0.89	0	0	0	0	0	1	0	1	0	0	1	0	0	0	1	0	0	0	5.8	77.27	99	77.261	1.12	407	1.65	4.75	1.59	3.06	40	36	16	12	84	1.75	0
430	2	68	0.87	0	0	0	0	0	1	1	1	0	0	1	0	0	0	0	0	0	0	4.76	77.9	65.5	96.43	0.741	324	1.24	5.28	1.27	3.2	54	47	19	12	68	7.33	0
431	2	30	0.89	0	0	0	0	0	1	0	1	0	0	1	0	0	0	1	0	0	0	5.9	94.5	64	127.141	0.724	282.4	1.59	4.51	1.58	2.53	26	32	38	11	88	7.08	0
432	1	49	0.9	0	0	1	0	0	1	0	1	0	0	1	1	0	1	1	0	0	0	5.9	94.25	84	97.742	0.95	388	3.36	5.8	0.86	3.97	49	39	26	11	78	1.33	0
433	2	46	0.69	0	0	0	0	0	1	0	1	0	1	1	0	0	0	1	0	0	0	6.21	93.5	59.9	116.732	0.678	226	1.71	6.37	1.33	4.36	38	31	19	9	77	8.67	0
434	1	36	0.91	0	0	0	0	0	1	0	1	0	1	1	0	0	0	1	0	0	0	5.6	95.3	79.7	109.395	0.902	515	2.38	4.7	1.01	2.86	43	44	16	14	75	1.75	0
435	2	69	0.97	0	0	0	0	0	1	0	1	0	0	1	1	0	1	1	0	0	0	5.4	82.04	66	95.439	0.747	332	2.33	3.35	1.08	1.57	37	41	22	10	68	1.33	0
436	2	67	1.01	0	0	0	0	0	1	0	1	0	0	1	0	0	0	1	0	0	1	7.6	65.93	80	89.593	0.905	469	0.72	6.03	2.16	3.3	38	32	16	9	74	0.67	0
437	2	61	0.96	0	0	1	0	0	1	0	1	0	0	1	1	0	1	1	0	0	0	5.7	68.77	80	93.45	0.905	259	2.5	4.2	1.09	2.41	39	35	20	10	71	1.42	0
438	1	61	0.91	0	0	1	0	0	1	0	1	0	0	1	1	0	0	0	1	1	0	5	96.3	72	95.73	0.814	311.3	0.88	4.22	1.45	2.35	44	33	15	10	65	6.33	0
439	2	47	1.03	0	0	0	0	0	1	0	1	0	1	1	0	0	0	0	1	1	1	5.8	82.04	75	105.732	0.848	365	1.07	4.29	1.6	2.48	40	37	14	15	69	1.17	0
440	1	62	0.97	0	0	0	0	1	3	0	0	0	0	1	0	0	1	0	0	0	0	9.5	76.1	88	87.531	0.995	436	0.97	4.73	1.67	2.66	48	45	19	10	69	0.58	0
441	1	78	0.84	0	0	0	0	0	1	0	0	0	0	1	0	0	0	0	0	0	0	5.06	97.8	68	86.964	0.769	338	1.18	3.02	0.81	1.43	45	32	24	11	67	2.25	0
442	2	62	0.87	0	0	0	1	0	1	1	0	1	1	2	0	1	0	0	0	0	0	4.97	69	74	95.67	0.837	424.3	1.2	4.8	1.38	2.93	42	43	20	9	67	5.08	0
443	2	80	0.95	0	0	1	0	0	1	0	0	0	0	1	0	0	0	0	0	0	0	5.09	68.9	70.8	85.844	0.801	291	0.75	5.05	2.14	2.67	37	36	20	8	71	9.33	0
444	1	38	0.93	0	0	0	0	0	3	0	0	0	1	1	0	0	0	1	0	0	0	5.1	101.1	75	110.64	0.848	311	1.86	4.82	1.41	2.61	42	28	20	10	72	4.17	0
445	1	27	1	0	0	0	0	0	1	0	0	0	0	1	0	0	0	1	0	0	0	3.9	97.8	82	115.181	0.928	478	0.85	4.47	1.41	2.66	38	28	30	12	71	5.25	0
446	1	62	1.07	0	0	0	0	0	2	0	0	0	0	1	0	0	0	1	0	0	0	8.1	63	103.6	66.285	1.172	251	0.8	2.62	1	1.34	47	31	17	9	72	0.25	0
447	1	48	0.95	0	0	0	0	0	3	0	0	0	0	1	0	0	0	1	0	0	0	6.43	79.1	89	87.862	1.007	356.4	0.66	3.98	1.35	2.42	42	43	22	15	66	6.92	0
448	2	44	0.91	0	0	0	0	0	1	0	0	0	0	1	0	0	0	1	0	0	0	4.86	94.2	60	118.312	0.679	315.8	1.18	3.2	1.3	1.6	41	43	20	11	65	8	0
449	2	28	1.09	0	0	0	0	0	1	1	0	0	0	1	0	0	0	1	0	0	0	8.8	68.6	85.5	116.89	0.967	358	0.72	3.67	1.63	1.76	40	30	30	18	69	8.5	0
450	1	66	1.17	0	0	1	0	0	1	0	0	0	0	1	1	0	1	1	1	1	0	10.2	71.57	95	71.544	1.075	433	1.14	3.77	1.13	2.14	54	41	29	11	76	0	0
451	1	31	1.16	0	0	0	0	0	1	0	0	0	0	1	0	0	0	1	1	0	0	5.8	116.38	76	115.548	0.86	498	0.92	2.37	0.68	1.24	42	38	24	9	67	2.17	0
452	2	64	0.93	0	0	0	1	0	1	0	0	0	1	1	0	0	1	1	0	0	0	7.8	83.44	67	98.258	0.758	367	1.9	4.36	1.15	2.73	48	40	18	13	65	2.08	0
453	1	73	1.29	0	0	0	0	0	1	0	0	0	1	2	0	1	1	0	0	0	0	5.8	85.58	77	85.578	0.871	188	1.02	4.04	1.53	2.32	35	44	22	15	67	1.5	0
454	2	41	0.61	0	0	0	0	0	1	0	0	0	1	1	0	0	0	0	0	0	0	4.01	117.37	48	132.458	0.543	177	0.64	3.6	1.7	1.83	40	34	16	8	71	1.75	0
455	1	64	1.08	0	1	1	0	0	1	0	0	0	1	2	0	1	1	1	0	0	1	5.63	94.8	70	94.796	0.792	558	1.56	4.89	1.07	3.22	53	59	25	17	69	1.75	0
456	2	42	0.93	0	0	0	0	0	1	0	0	0	1	1	0	0	0	1	0	0	0	6.02	112.12	54	125.304	0.611	271	0.81	3.25	1.5	1.46	38	34	24	10	64	2.25	0
